# Supplementary material for: Light-regulated microRNAs shape dynamic gene expression in the zebrafish circadian clock
Source: PLoS Genet. 2025 Jan 8;21(1):e1011545. doi: 10.1371/journal.pgen.1011545 (PMC11750094; doi:10.1371/journal.pgen.1011545)
Supplement: S1 Table — (XLSX) [file pgen.1011545.s001.xlsx]

## Sheet: Sheet1
S1 Table. Primer sequences used for qRT-PCR analysis.
	Gene name	Sequences of the primers (5'-3')
mRNA primers	cry1a	F: CTCCACGACAATCCTTCACTCA
		R: GAAAAGCCTGGGGAAGACATC
	cry1b	F: CAGTTGCTTGCTTCCTCACA
		R: ATCCAGCTTCCTGCATTGAC
	clock1a	F: CACACGGTGGTCAGTTATGC
		R: AACTGAGACTCGGAGCCAGA
	bmal1b	F: CGCAGAAGAAGTGATGGAGATT
		R: ATGGGTATCCTATGCTGTCCTG
	per1b	F: CCTCCTGAGTCAGATATCGTAATGG
		R: GCAGCGCACACCTCTTGATAA
	per2	F: TAAGCCTGAAAGCGTGGTCT
		R: TGAACATCTGTGCCTTCAGC
	per3	F: CCACAGCCTGAGTCCGAAGTC
		R: CCCCTCTGTGATGTGAATGTGC
	xpc	F: TGTTGCCCATAGGATGTGTT
		R: TCACTGCTAAAGCGCAGTCT
	ddb2	F: TCGGTCTTGCTCTTGGTCTT
		R: GAGGCAGAGCTGGAGGTTC
	neil1	F: CTGCAGGAAAAGCAAAACAA
		R: TGAAAAGTATTCTGATTGTTGAGTCAC
	β-actin	F: CACTGAGGCTCCCCTGAATCCC
		R: CGTACAGAGAGAGCACAGCCTGG
miRNA primers	Universal primer	Purchased from GeneCopoeia
	miR-725-3p	R: CGCAGTTCAGTCATTGTTTC
	miR-430a-3p	R: CGGCGGTAAGTGCTATTTGTTG
	miR-204-3-3p	R: CAGGGACAGCAAAGGGA
	miR-96-5p	R: GGCGGTTTGGCACTAGCAC
	miR-182-5p	R: GCAGTTTGGCAATGGTAGA
	miR-27c-5p	R: GCAGTTCACAGTGGTTAAGT
	miR-187	R: GCAGTCGTGTCTTGTGTTG
	miR-30c-5p	R: GCAGTGTAAACATCCTACACTCT
	U6	R: CTCGCTTCGGCAGCACA
