# Supplementary material for: Light-regulated microRNAs shape dynamic gene expression in the zebrafish circadian clock
Source: PLoS Genet. 2025 Jan 8;21(1):e1011545. doi: 10.1371/journal.pgen.1011545 (PMC11750094; doi:10.1371/journal.pgen.1011545)
Supplement: S2 Table — (XLSX) [file pgen.1011545.s002.xlsx]

## Sheet: Sheet1
S2 Table. Sequences of miRNA mimics and inhibitors.
Name	Sequences (5'-3')
miRNA mimics negative control	S: UUCUCCGAACGUGUCACGUTT
	AS: ACGUAGCACGUUCGGAGAATT
miR-204-3-3p mimics	S: GCAGGGACAGCAAAGGGAGGC
	AS: CUCCCUUUGCUGUCCCUGCUU
miR-430a-3p mimics	S: UAAGUGCUAUUUGUUGGGGUAG
	AS: ACCCCAACAAAUAGCACUUAUU
miRNA inhibitor negative control	S: CAGUACUUUUGUGUAGUACAA
miR-204-3-3p inhibitor	S: GCCUCCCUUUGCUGUCCCUGC
miR-430a-3p inhibitor	S: CUACCCCAACAAAUAGCACUUA
