# Supplementary material for: Light-regulated microRNAs shape dynamic gene expression in the zebrafish circadian clock
Source: PLoS Genet. 2025 Jan 8;21(1):e1011545. doi: 10.1371/journal.pgen.1011545 (PMC11750094; doi:10.1371/journal.pgen.1011545)
Supplement: S3 Table — (XLSX) [file pgen.1011545.s003.xlsx]

## Sheet: Sheet1
S3 Table. Primer sequences used for vector construction and site-directed mutagenesis.
	Name	Sequences (5'-3')
Primer sequences used for vector construction	cry1a 3' UTR	F: CCGCTCGAGGACTGGTTGGGACTAA
		R: ATAAGAATGCGGCCGCGATAAAGAGTGGGAGTA
	cry1b 3' UTR	F: CCGCTCGAGAAGACTTTATCAGCCATTA
		R: ATAAGAATGCGGCCGCTTTGCCAACTGTATTACTT
Primer sequences used for site-directed mutagenesis.	cry1a 3' UTR-MUT	F: CGTACACCTATTCAGTGGGTGTTTACTCCCACTCT
		R: AGAGTGGGAGTAAACACCCACTGAATAGGTGTACG
	cry1b 3' UTR-MUT	F: CATTAATTCAAACCTTTAGTAGGTGTTTG
		R: CAAACACCTACTAAAGGTTTGAATTAATG
