# Supplementary material for: Light-regulated microRNAs shape dynamic gene expression in the zebrafish circadian clock
Source: PLoS Genet. 2025 Jan 8;21(1):e1011545. doi: 10.1371/journal.pgen.1011545 (PMC11750094; doi:10.1371/journal.pgen.1011545)
Supplement: S4 Table — (XLSX) [file pgen.1011545.s004.xlsx]

## Sheet: Fig 2B
	Detailed numerical_Fig 2B (different expression patterns of DEGs)
	No.	Gene name	Tendency	Cluster	No.	Gene name	Tendency	Cluster
	1	adgre10	up-regulated	Cluster 1	929	crb3a	dowm-regulated	Cluster 4
	2	hnrnph1l	up-regulated	Cluster 1	930	itga6l	dowm-regulated	Cluster 4
	3	hsp70	up-regulated	Cluster 1	931	zgc:175107	dowm-regulated	Cluster 4
	4	cry1b	up-regulated	Cluster 1	932	slc2a6	dowm-regulated	Cluster 4
	5	hsf2	up-regulated	Cluster 1	933	rab3b	dowm-regulated	Cluster 4
	6	slc24a2	up-regulated	Cluster 1	934	ap1ar	dowm-regulated	Cluster 4
	7	usp21	up-regulated	Cluster 1	935	C8H5orf51	dowm-regulated	Cluster 4
	8	cry2	up-regulated	Cluster 1	936	nkpd1	dowm-regulated	Cluster 4
	9	cdk5r2b	up-regulated	Cluster 1	937	golph3	dowm-regulated	Cluster 4
	10	arl13a	up-regulated	Cluster 1	938	dhrs3a	dowm-regulated	Cluster 4
	11	ubtd1a	up-regulated	Cluster 1	939	acod1	dowm-regulated	Cluster 4
	12	zgc:171490	up-regulated	Cluster 1	940	prtga	dowm-regulated	Cluster 4
	13	CABZ01039863	up-regulated	Cluster 1	941	iqcb1	dowm-regulated	Cluster 4
	14	si:dkey-152b24	up-regulated	Cluster 1	942	gpx7	dowm-regulated	Cluster 4
	15	ankrd33ab	up-regulated	Cluster 1	943	BX323820	dowm-regulated	Cluster 4
	16	col17a1a	up-regulated	Cluster 1	944	si:dkey-92j12	dowm-regulated	Cluster 4
	17	si:ch211-264e16	up-regulated	Cluster 1	945	hs3st3b1a	dowm-regulated	Cluster 4
	18	cdh29	up-regulated	Cluster 1	946	aanat2	dowm-regulated	Cluster 4
	19	F2RL3	up-regulated	Cluster 1	947	dio2	dowm-regulated	Cluster 4
	20	ppp1r1b	up-regulated	Cluster 1	948	nanos3	dowm-regulated	Cluster 4
	21	hsph1	up-regulated	Cluster 1	949	trim63a	dowm-regulated	Cluster 4
	22	lrrc18b	up-regulated	Cluster 1	950	txlna	dowm-regulated	Cluster 4
	23	tsku	up-regulated	Cluster 1	951	egr4	dowm-regulated	Cluster 4
	24	zgc:173714	up-regulated	Cluster 1	952	si:ch73-68b22	dowm-regulated	Cluster 4
	25	entpd2a	up-regulated	Cluster 1	953	si:ch73-367p23	dowm-regulated	Cluster 4
	26	col14a1b	up-regulated	Cluster 1	954	wnt11f2	dowm-regulated	Cluster 4
	27	pimr190	up-regulated	Cluster 1	955	foxl3	dowm-regulated	Cluster 4
	28	mylipb	up-regulated	Cluster 1	956	rnf41l	dowm-regulated	Cluster 4
	29	per2	up-regulated	Cluster 1	957	cyp24a1	dowm-regulated	Cluster 4
	30	si:ch73-6k14	up-regulated	Cluster 1	958	arrdc3b	dowm-regulated	Cluster 4
	31	cxcr1	up-regulated	Cluster 1	959	tent5ab	dowm-regulated	Cluster 4
	32	marveld3	up-regulated	Cluster 1	960	mntb	dowm-regulated	Cluster 4
	33	npffr1l1	up-regulated	Cluster 1	961	si:dkey-193n17	dowm-regulated	Cluster 4
	34	bsk146	up-regulated	Cluster 1	962	csgalnact1a	dowm-regulated	Cluster 4
	35	lin54	up-regulated	Cluster 1	963	si:ch211-223g7	dowm-regulated	Cluster 4
	36	si:ch211-195b13	up-regulated	Cluster 1	964	kank1b	dowm-regulated	Cluster 4
	37	ndufb3	up-regulated	Cluster 1	965	AL772241	dowm-regulated	Cluster 4
	38	eda	up-regulated	Cluster 1	966	insb	dowm-regulated	Cluster 4
	39	rx1	up-regulated	Cluster 1	967	si:dkey-183c2	dowm-regulated	Cluster 4
	40	adarb1a	up-regulated	Cluster 1	968	slc5a5	dowm-regulated	Cluster 4
	41	glis1b	up-regulated	Cluster 1	969	tmod1	dowm-regulated	Cluster 4
	42	si:dkey-22f5	up-regulated	Cluster 1	970	gpr186	dowm-regulated	Cluster 4
	43	sts	up-regulated	Cluster 1	971	si:ch211-106e7	dowm-regulated	Cluster 4
	44	per3	up-regulated	Cluster 1	972	wu:fc63a07	dowm-regulated	Cluster 4
	45	pyurf	up-regulated	Cluster 1	973	kitlgb	dowm-regulated	Cluster 4
	46	rad9b	up-regulated	Cluster 1	974	txnipb	dowm-regulated	Cluster 4
	47	osgn1	up-regulated	Cluster 1	975	usp30	dowm-regulated	Cluster 4
	48	emp3b	up-regulated	Cluster 1	976	mier1b	dowm-regulated	Cluster 4
	49	si:ch211-202h22	up-regulated	Cluster 1	977	ndrg1b	dowm-regulated	Cluster 4
	50	spryd7b	up-regulated	Cluster 1	978	guca1e	dowm-regulated	Cluster 4
	51	tefa	up-regulated	Cluster 1	979	ccr9a	dowm-regulated	Cluster 4
	52	arr3b	up-regulated	Cluster 1	980	lrrc75bb	dowm-regulated	Cluster 4
	53	slc25a15b	up-regulated	Cluster 1	981	nr0b2a	dowm-regulated	Cluster 4
	54	abhd2a	up-regulated	Cluster 1	982	socs3a	dowm-regulated	Cluster 4
	55	upp1	up-regulated	Cluster 1	983	gadd45ba	dowm-regulated	Cluster 4
	56	rin1a	up-regulated	Cluster 1	984	btg2	dowm-regulated	Cluster 4
	57	aldh3b2	up-regulated	Cluster 1	985	si:dkeyp-97e7	dowm-regulated	Cluster 4
	58	lhx2b	up-regulated	Cluster 1	986	rxfp3.3b	dowm-regulated	Cluster 4
	59	si:ch211-276a17	up-regulated	Cluster 1	987	prr15lb	dowm-regulated	Cluster 4
	60	dnajb1b	up-regulated	Cluster 1	988	samd7	dowm-regulated	Cluster 4
	61	SMIM36	up-regulated	Cluster 1	989	zgc:162952	dowm-regulated	Cluster 4
	62	si:ch211-196c10	up-regulated	Cluster 1	990	dusp1	dowm-regulated	Cluster 4
	63	cep55l	up-regulated	Cluster 1	991	naa50	dowm-regulated	Cluster 4
	64	slc25a27	up-regulated	Cluster 1	992	ccn1	dowm-regulated	Cluster 4
	65	dnajb1a	up-regulated	Cluster 1	993	nfkbiab	dowm-regulated	Cluster 4
	66	hsp70l	up-regulated	Cluster 1	994	sp8a	dowm-regulated	Cluster 4
	67	zgc:92749	up-regulated	Cluster 1	995	egln3	dowm-regulated	Cluster 4
	68	si:ch211-103a14	up-regulated	Cluster 1	996	fosab	dowm-regulated	Cluster 4
	69	myo3a	up-regulated	Cluster 1	997	noctb	dowm-regulated	Cluster 4
	70	slc1a2a	up-regulated	Cluster 1	998	klf4	dowm-regulated	Cluster 4
	71	atp8b2	up-regulated	Cluster 1	999	tent5ab	dowm-regulated	Cluster 4
	72	cipcb	up-regulated	Cluster 1	1000	zgc:193593	dowm-regulated	Cluster 4
	73	grk7a	up-regulated	Cluster 1	1001	pou2f1b	dowm-regulated	Cluster 4
	74	si:ch211-276i12	up-regulated	Cluster 1	1002	prnpa	dowm-regulated	Cluster 4
	75	pimr61	up-regulated	Cluster 1	1003	npas4a	dowm-regulated	Cluster 4
	76	cidec	up-regulated	Cluster 1	1004	znfl1l	dowm-regulated	Cluster 4
	77	entpd2b	up-regulated	Cluster 1	1005	slc30a6	dowm-regulated	Cluster 4
	78	nfil3-3	up-regulated	Cluster 1	1006	upf3a	dowm-regulated	Cluster 4
	79	stard4	up-regulated	Cluster 1	1007	upp2	dowm-regulated	Cluster 4
	80	si:ch211-258f1	up-regulated	Cluster 1	1008	id2a	dowm-regulated	Cluster 5
	81	ankk1	up-regulated	Cluster 1	1009	CABZ01055522	dowm-regulated	Cluster 5
	82	cables1	up-regulated	Cluster 1	1010	vapb	dowm-regulated	Cluster 5
	83	wee1	up-regulated	Cluster 1	1011	si:ch211-207i1	dowm-regulated	Cluster 5
	84	gstm	up-regulated	Cluster 1	1012	lmnb1	dowm-regulated	Cluster 5
	85	ift22	up-regulated	Cluster 1	1013	si:dkey-210j14	dowm-regulated	Cluster 5
	86	bhlhe40	up-regulated	Cluster 1	1014	si:dkey-222f8	dowm-regulated	Cluster 5
	87	LO017848	up-regulated	Cluster 1	1015	mybl1	dowm-regulated	Cluster 5
	88	si:ch73-138e16	up-regulated	Cluster 1	1016	camk2b1	dowm-regulated	Cluster 5
	89	pimr189	up-regulated	Cluster 1	1017	mrpl33	dowm-regulated	Cluster 5
	90	CU459012	up-regulated	Cluster 1	1018	prr14	dowm-regulated	Cluster 5
	91	and1	up-regulated	Cluster 1	1019	grk1b	dowm-regulated	Cluster 5
	92	rhcga	up-regulated	Cluster 1	1020	rabif	dowm-regulated	Cluster 5
	93	si:dkey-202c14	up-regulated	Cluster 1	1021	hivep3b	dowm-regulated	Cluster 5
	94	timm17a	up-regulated	Cluster 1	1022	crestin	dowm-regulated	Cluster 5
	95	mid1ip1l	up-regulated	Cluster 1	1023	kcnv2b	dowm-regulated	Cluster 5
	96	BX510934	up-regulated	Cluster 1	1024	CR855320	dowm-regulated	Cluster 5
	97	si:dkey-104n9	up-regulated	Cluster 1	1025	birc5a	dowm-regulated	Cluster 5
	98	si:ch211-181d7	up-regulated	Cluster 1	1026	map1aa	dowm-regulated	Cluster 5
	99	cry1a	up-regulated	Cluster 1	1027	si:dkey-108k21	dowm-regulated	Cluster 5
	100	zgc:103681	up-regulated	Cluster 1	1028	si:ch211-132b12	dowm-regulated	Cluster 5
	101	plin1	up-regulated	Cluster 1	1029	aspm	dowm-regulated	Cluster 5
	102	pimr60	up-regulated	Cluster 1	1030	si:ch1073-469d17	dowm-regulated	Cluster 5
	103	pnrc1	up-regulated	Cluster 1	1031	alpk2	dowm-regulated	Cluster 5
	104	guca1c	up-regulated	Cluster 1	1032	gabrr3a	dowm-regulated	Cluster 5
	105	CR293507	up-regulated	Cluster 1	1033	cplx2	dowm-regulated	Cluster 5
	106	si:ch1073-15f12	up-regulated	Cluster 1	1034	AXL	dowm-regulated	Cluster 5
	107	ercc6	up-regulated	Cluster 1	1035	si:busm1-57f23	dowm-regulated	Cluster 5
	108	hspb6	up-regulated	Cluster 1	1036	cyp2aa1	dowm-regulated	Cluster 5
	109	lonrf1l	up-regulated	Cluster 1	1037	pde6ga	dowm-regulated	Cluster 5
	110	si:ch211-188c16	up-regulated	Cluster 1	1038	ponzr3	dowm-regulated	Cluster 5
	111	BX901922	up-regulated	Cluster 1	1039	si:dkey-238o13	dowm-regulated	Cluster 5
	112	mc5ra	up-regulated	Cluster 1	1040	slkb	dowm-regulated	Cluster 5
	113	higd1a	up-regulated	Cluster 1	1041	zmat4a	dowm-regulated	Cluster 5
	114	CABZ01078858	up-regulated	Cluster 1	1042	cyp11c1	dowm-regulated	Cluster 5
	115	si:ch73-390p7	up-regulated	Cluster 1	1043	irx4b	dowm-regulated	Cluster 5
	116	rsrp1	up-regulated	Cluster 1	1044	cyp8b3	dowm-regulated	Cluster 5
	117	CR626884	up-regulated	Cluster 1	1045	impg2a	dowm-regulated	Cluster 5
	118	cishb	up-regulated	Cluster 1	1046	ccdc88aa	dowm-regulated	Cluster 5
	119	cab39l	up-regulated	Cluster 1	1047	BX957322	dowm-regulated	Cluster 5
	120	si:ch211-157j23	up-regulated	Cluster 1	1048	rab3aa	dowm-regulated	Cluster 5
	121	CABZ01077956	up-regulated	Cluster 1	1049	hoxb6b	dowm-regulated	Cluster 5
	122	cnga3b	up-regulated	Cluster 1	1050	asb1	dowm-regulated	Cluster 5
	123	zgc:113142	up-regulated	Cluster 1	1051	slc43a2a	dowm-regulated	Cluster 5
	124	dnajb6b	up-regulated	Cluster 1	1052	slc1a7a	dowm-regulated	Cluster 5
	125	drd2l	up-regulated	Cluster 1	1053	ly6pge	dowm-regulated	Cluster 5
	126	si:dkey-69o16	up-regulated	Cluster 1	1054	rtkn2a	dowm-regulated	Cluster 5
	127	si:ch73-31d8	up-regulated	Cluster 1	1055	scrt2	dowm-regulated	Cluster 5
	128	krt5	up-regulated	Cluster 1	1056	gngt2b	dowm-regulated	Cluster 5
	129	mid1ip1a	up-regulated	Cluster 1	1057	pdcl	dowm-regulated	Cluster 5
	130	si:ch211-188p14	up-regulated	Cluster 1	1058	atpv0e2	dowm-regulated	Cluster 5
	131	arhgef28b	up-regulated	Cluster 1	1059	tmem244	dowm-regulated	Cluster 5
	132	zgc:153911	up-regulated	Cluster 1	1060	her8	dowm-regulated	Cluster 5
	133	hip1ra	up-regulated	Cluster 1	1061	zfand5a	dowm-regulated	Cluster 5
	134	si:ch211-195b11	up-regulated	Cluster 1	1062	hmgn2	dowm-regulated	Cluster 5
	135	si:ch73-130a3	up-regulated	Cluster 1	1063	hmgb3a	dowm-regulated	Cluster 5
	136	plin6	up-regulated	Cluster 1	1064	arl5c	dowm-regulated	Cluster 5
	137	mat2ab	up-regulated	Cluster 1	1065	si:dkeyp-69b9	dowm-regulated	Cluster 5
	138	dedd1	up-regulated	Cluster 1	1066	cp	dowm-regulated	Cluster 5
	139	bokb	up-regulated	Cluster 1	1067	umps	dowm-regulated	Cluster 5
	140	cart2	up-regulated	Cluster 1	1068	klf13	dowm-regulated	Cluster 5
	141	si:ch73-158p21	up-regulated	Cluster 1	1069	bnip3lb	dowm-regulated	Cluster 5
	142	wsb2	up-regulated	Cluster 1	1070	trappc2	dowm-regulated	Cluster 5
	143	serpinh1b	up-regulated	Cluster 1	1071	hmgb1a	dowm-regulated	Cluster 5
	144	si:ch211-13f8	up-regulated	Cluster 1	1072	lhx4	dowm-regulated	Cluster 5
	145	si:ch211-161h7	up-regulated	Cluster 1	1073	vgll4b	dowm-regulated	Cluster 5
	146	ccdc160	up-regulated	Cluster 1	1074	mpp4l	dowm-regulated	Cluster 5
	147	si:dkey-18a10	up-regulated	Cluster 1	1075	marcksl1b	dowm-regulated	Cluster 5
	148	plekhb1	up-regulated	Cluster 1	1076	si:dkey-33i11	dowm-regulated	Cluster 5
	149	helq	up-regulated	Cluster 1	1077	pfdn4	dowm-regulated	Cluster 5
	150	si:dkey-239i20	up-regulated	Cluster 1	1078	stam	dowm-regulated	Cluster 5
	151	selenou1b	up-regulated	Cluster 1	1079	foxm1	dowm-regulated	Cluster 5
	152	amfrb	up-regulated	Cluster 1	1080	tph1a	dowm-regulated	Cluster 5
	153	ghdc	up-regulated	Cluster 1	1081	zgc:110045	dowm-regulated	Cluster 5
	154	rab11fip5a	up-regulated	Cluster 1	1082	adra2a	dowm-regulated	Cluster 5
	155	si:dkey-159n16	up-regulated	Cluster 1	1083	zgc:174904	dowm-regulated	Cluster 5
	156	ognb	up-regulated	Cluster 1	1084	wdr34	dowm-regulated	Cluster 5
	157	si:ch211-158d24	up-regulated	Cluster 1	1085	vwa5b1	dowm-regulated	Cluster 5
	158	srd5a1	up-regulated	Cluster 1	1086	pou4f2	dowm-regulated	Cluster 5
	159	abcg8	up-regulated	Cluster 1	1087	fam193b	dowm-regulated	Cluster 5
	160	si:dkey-283b1	up-regulated	Cluster 1	1088	cacna1fb	dowm-regulated	Cluster 5
	161	si:dkey-262g12	up-regulated	Cluster 1	1089	grm6b	dowm-regulated	Cluster 5
	162	si:dkey-11k2	up-regulated	Cluster 2	1090	tapbpl	dowm-regulated	Cluster 5
	163	zgc:56235	up-regulated	Cluster 2	1091	hp	dowm-regulated	Cluster 5
	164	fastkd1	up-regulated	Cluster 2	1092	nol7	dowm-regulated	Cluster 5
	165	cela1	up-regulated	Cluster 2	1093	rgs5b	dowm-regulated	Cluster 5
	166	espn	up-regulated	Cluster 2	1094	hddc2	dowm-regulated	Cluster 5
	167	parla	up-regulated	Cluster 2	1095	mbpb	dowm-regulated	Cluster 5
	168	cpa1	up-regulated	Cluster 2	1096	clic5a	dowm-regulated	Cluster 5
	169	pnpo	up-regulated	Cluster 2	1097	knl1	dowm-regulated	Cluster 5
	170	abhd6a	up-regulated	Cluster 2	1098	asmt	dowm-regulated	Cluster 5
	171	si:dkey-30j22	up-regulated	Cluster 2	1099	cby1	dowm-regulated	Cluster 5
	172	rbp3	up-regulated	Cluster 2	1100	znf1124	dowm-regulated	Cluster 5
	173	selenoj	up-regulated	Cluster 2	1101	pnp4a	dowm-regulated	Cluster 5
	174	sdhb	up-regulated	Cluster 2	1102	znf362a	dowm-regulated	Cluster 5
	175	pla2g1b	up-regulated	Cluster 2	1103	six3a	dowm-regulated	Cluster 5
	176	amy2a	up-regulated	Cluster 2	1104	fam117aa	dowm-regulated	Cluster 5
	177	cyp2k21	up-regulated	Cluster 2	1105	camk2n2	dowm-regulated	Cluster 5
	178	zgc:73226	up-regulated	Cluster 2	1106	sema6d	dowm-regulated	Cluster 5
	179	NPC1L1	up-regulated	Cluster 2	1107	ndrg1a	dowm-regulated	Cluster 5
	180	SLC35G1	up-regulated	Cluster 2	1108	prph2b	dowm-regulated	Cluster 5
	181	hmox2a	up-regulated	Cluster 2	1109	si:dkey-283b15	dowm-regulated	Cluster 5
	182	rh50	up-regulated	Cluster 2	1110	zgc:113337	dowm-regulated	Cluster 5
	183	si:dkey-3d4	up-regulated	Cluster 2	1111	miox	dowm-regulated	Cluster 5
	184	slc2a11l	up-regulated	Cluster 2	1112	rom1a	dowm-regulated	Cluster 5
	185	dhrs13a	up-regulated	Cluster 2	1113	prph2a	dowm-regulated	Cluster 5
	186	slc6a19a	up-regulated	Cluster 2	1114	cx32	dowm-regulated	Cluster 5
	187	dio1	up-regulated	Cluster 2	1115	syt5a	dowm-regulated	Cluster 5
	188	cyp27a7	up-regulated	Cluster 2	1116	plppr2b	dowm-regulated	Cluster 5
	189	CABZ01080568	up-regulated	Cluster 2	1117	sox11a	dowm-regulated	Cluster 5
	190	rpe65a	up-regulated	Cluster 2	1118	smyd2b	dowm-regulated	Cluster 5
	191	mmp30	up-regulated	Cluster 2	1119	cngb3	dowm-regulated	Cluster 5
	192	si:dkey-44g23	up-regulated	Cluster 2	1120	ahr1b	dowm-regulated	Cluster 5
	193	zgc:153932	up-regulated	Cluster 2	1121	kif25	dowm-regulated	Cluster 5
	194	grk5	up-regulated	Cluster 2	1122	si:dkey-56f14	dowm-regulated	Cluster 5
	195	sult1st2	up-regulated	Cluster 2	1123	FP016205	dowm-regulated	Cluster 5
	196	cyp2n13	up-regulated	Cluster 2	1124	igsf9b	dowm-regulated	Cluster 5
	197	flad1	up-regulated	Cluster 2	1125	slc7a2	dowm-regulated	Cluster 5
	198	aoc1	up-regulated	Cluster 2	1126	CABZ01084566	dowm-regulated	Cluster 5
	199	mep1a	up-regulated	Cluster 2	1127	si:ch73-380n15	dowm-regulated	Cluster 5
	200	uckl1b	up-regulated	Cluster 2	1128	kctd6a	dowm-regulated	Cluster 5
	201	zgc:153896	up-regulated	Cluster 2	1129	lactbl1b	dowm-regulated	Cluster 5
	202	cry3a	up-regulated	Cluster 2	1130	rcvrna	dowm-regulated	Cluster 5
	203	CABZ01068499	up-regulated	Cluster 2	1131	si:ch211-67f13	dowm-regulated	Cluster 5
	204	si:ch211-240l19	up-regulated	Cluster 2	1132	stmn4	dowm-regulated	Cluster 5
	205	zgc:153981	up-regulated	Cluster 2	1133	nr1d2a	dowm-regulated	Cluster 5
	206	scn4bb	up-regulated	Cluster 2	1134	afp4	dowm-regulated	Cluster 5
	207	sfmbt2	up-regulated	Cluster 2	1135	saga	dowm-regulated	Cluster 5
	208	pkd1l2b	up-regulated	Cluster 2	1136	sox11b	dowm-regulated	Cluster 5
	209	si:ch211-171h4	up-regulated	Cluster 2	1137	lin28a	dowm-regulated	Cluster 5
	210	bcl3	up-regulated	Cluster 2	1138	fhod3a	dowm-regulated	Cluster 5
	211	tat	up-regulated	Cluster 2	1139	CABZ01041495	dowm-regulated	Cluster 5
	212	irg1l	up-regulated	Cluster 2	1140	mpp5b	dowm-regulated	Cluster 5
	213	napepld	up-regulated	Cluster 2	1141	mal2	dowm-regulated	Cluster 5
	214	slc47a3	up-regulated	Cluster 2	1142	hrc	dowm-regulated	Cluster 5
	215	si:dkey-91f15	up-regulated	Cluster 2	1143	faimb	dowm-regulated	Cluster 5
	216	lct	up-regulated	Cluster 2	1144	tmx3a	dowm-regulated	Cluster 5
	217	tlcd2	up-regulated	Cluster 2	1145	tlcd5b	dowm-regulated	Cluster 5
	218	cyp2k6	up-regulated	Cluster 2	1146	aqp7	dowm-regulated	Cluster 5
	219	pm20d1	up-regulated	Cluster 2	1147	cacna2d4b	dowm-regulated	Cluster 5
	220	dnajc4	up-regulated	Cluster 2	1148	akr1a1a	dowm-regulated	Cluster 5
	221	rhobtb2b	up-regulated	Cluster 2	1149	rdh8b	dowm-regulated	Cluster 5
	222	si:dkeyp-86f7	up-regulated	Cluster 2	1150	aff3	dowm-regulated	Cluster 5
	223	xpc	up-regulated	Cluster 2	1151	opn1sw1	dowm-regulated	Cluster 5
	224	si:ch211-225b11	up-regulated	Cluster 2	1152	zgc:110789	dowm-regulated	Cluster 5
	225	zgc:65997	up-regulated	Cluster 2	1153	msi1	dowm-regulated	Cluster 5
	226	dcps	up-regulated	Cluster 2	1154	hmgn6	dowm-regulated	Cluster 5
	227	ptpn2a	up-regulated	Cluster 2	1155	usp28	dowm-regulated	Cluster 5
	228	gabrr1	up-regulated	Cluster 2	1156	skp2	dowm-regulated	Cluster 5
	229	faim2b	up-regulated	Cluster 2	1157	asb15b	dowm-regulated	Cluster 5
	230	pdcd7	up-regulated	Cluster 2	1158	cyp2aa9	dowm-regulated	Cluster 5
	231	chchd4b	up-regulated	Cluster 2	1159	CABZ01066813	dowm-regulated	Cluster 5
	232	rhobtb1	up-regulated	Cluster 2	1160	igfbp2a	dowm-regulated	Cluster 5
	233	sybu	up-regulated	Cluster 2	1161	nr1d4a	dowm-regulated	Cluster 5
	234	ttc19	up-regulated	Cluster 2	1162	pfkfb4b	dowm-regulated	Cluster 5
	235	si:cabz01007812	up-regulated	Cluster 2	1163	arpp19b	dowm-regulated	Cluster 5
	236	sdr42e1	up-regulated	Cluster 2	1164	hmgb1b	dowm-regulated	Cluster 5
	237	wdr76	up-regulated	Cluster 2	1165	id3	dowm-regulated	Cluster 5
	238	cry5	up-regulated	Cluster 2	1166	fkbp2	dowm-regulated	Cluster 5
	239	nfil3-6	up-regulated	Cluster 2	1167	nt5c2l1	dowm-regulated	Cluster 5
	240	neil1	up-regulated	Cluster 2	1168	amdhd1	dowm-regulated	Cluster 5
	241	coq5	up-regulated	Cluster 2	1169	cdca5	dowm-regulated	Cluster 5
	242	terf1	up-regulated	Cluster 2	1170	mad2l1	dowm-regulated	Cluster 5
	243	ddb2	up-regulated	Cluster 2	1171	emilin3a	dowm-regulated	Cluster 5
	244	ifngr1l	up-regulated	Cluster 2	1172	ponzr4	dowm-regulated	Cluster 5
	245	sirt7	up-regulated	Cluster 2	1173	sub1b	dowm-regulated	Cluster 5
	246	tmem106ba	up-regulated	Cluster 2	1174	c3a	dowm-regulated	Cluster 5
	247	si:ch211-214p16	up-regulated	Cluster 2	1175	id4	dowm-regulated	Cluster 5
	248	blvra	up-regulated	Cluster 2	1176	pde6gb	dowm-regulated	Cluster 5
	249	ctrl	up-regulated	Cluster 2	1177	si:ch211-156j16	dowm-regulated	Cluster 5
	250	chia	up-regulated	Cluster 2	1178	hnrnpa0a	dowm-regulated	Cluster 5
	251	nfe2l1a	up-regulated	Cluster 2	1179	impdh1b	dowm-regulated	Cluster 5
	252	tor4aa	up-regulated	Cluster 2	1180	wdr90	dowm-regulated	Cluster 5
	253	cpdp	up-regulated	Cluster 2	1181	nr1d4b	dowm-regulated	Cluster 5
	254	tube1	up-regulated	Cluster 2	1182	myadm	dowm-regulated	Cluster 5
	255	hsd11b1la	up-regulated	Cluster 2	1183	myo3b	dowm-regulated	Cluster 5
	256	dhrs12	up-regulated	Cluster 2	1184	crx	dowm-regulated	Cluster 5
	257	slc25a40	up-regulated	Cluster 2	1185	c4b	dowm-regulated	Cluster 5
	258	slc25a47a	up-regulated	Cluster 2	1186	flot2b	dowm-regulated	Cluster 5
	259	si:ch1073-13h15	up-regulated	Cluster 2	1187	aif1l	dowm-regulated	Cluster 5
	260	cyp2y3	up-regulated	Cluster 2	1188	si:ch211-152c8.5	dowm-regulated	Cluster 5
	261	si:dkey-266f7	up-regulated	Cluster 2	1189	snapc1b	dowm-regulated	Cluster 5
	262	mchr2	up-regulated	Cluster 2	1190	arhgef33	dowm-regulated	Cluster 5
	263	si:ch211-241j12	up-regulated	Cluster 2	1191	hoxb8b	dowm-regulated	Cluster 5
	264	npas2	up-regulated	Cluster 2	1192	adamts1	dowm-regulated	Cluster 5
	265	si:ch211-261n11	up-regulated	Cluster 2	1193	rfxap	dowm-regulated	Cluster 5
	266	slc22a2	up-regulated	Cluster 2	1194	clstn2	dowm-regulated	Cluster 5
	267	NCEH1	up-regulated	Cluster 2	1195	gcna	dowm-regulated	Cluster 5
	268	myo5ab	up-regulated	Cluster 2	1196	kcnv2a	dowm-regulated	Cluster 5
	269	ptgdsb	up-regulated	Cluster 2	1197	si:dkey-242g16	dowm-regulated	Cluster 5
	270	acp6	up-regulated	Cluster 2	1198	pcdh8	dowm-regulated	Cluster 5
	271	ela2l	up-regulated	Cluster 2	1199	crbn	dowm-regulated	Cluster 5
	272	pipox	up-regulated	Cluster 2	1200	fbxl3l	dowm-regulated	Cluster 5
	273	arid6	up-regulated	Cluster 2	1201	fosb	dowm-regulated	Cluster 5
	274	tmub2	up-regulated	Cluster 2	1202	zgc:112294	dowm-regulated	Cluster 5
	275	ces2b	up-regulated	Cluster 2	1203	cdx1b	dowm-regulated	Cluster 5
	276	tfcp2l1	up-regulated	Cluster 2	1204	klf2a	dowm-regulated	Cluster 5
	277	idh1	up-regulated	Cluster 2	1205	ankrd6a	dowm-regulated	Cluster 5
	278	cel	up-regulated	Cluster 2	1206	vgf	dowm-regulated	Cluster 5
	279	fhad1	up-regulated	Cluster 2	1207	si:dkey-28e7	dowm-regulated	Cluster 5
	280	rad51b	up-regulated	Cluster 2	1208	lect2l	dowm-regulated	Cluster 5
	281	CABZ01083442	up-regulated	Cluster 2	1209	kcne4	dowm-regulated	Cluster 5
	282	porb	up-regulated	Cluster 2	1210	ush1ga	dowm-regulated	Cluster 5
	283	msrb3	up-regulated	Cluster 2	1211	cacna1fa	dowm-regulated	Cluster 5
	284	eef1a1l2	up-regulated	Cluster 2	1212	hs3st3l	dowm-regulated	Cluster 5
	285	phyh	up-regulated	Cluster 2	1213	si:ch211-279g13	dowm-regulated	Cluster 5
	286	gls2b	up-regulated	Cluster 2	1214	atp2b1b	dowm-regulated	Cluster 5
	287	apoda	up-regulated	Cluster 2	1215	BX294661	dowm-regulated	Cluster 5
	288	naxe	up-regulated	Cluster 2	1216	tcap	dowm-regulated	Cluster 5
	289	ibtk	up-regulated	Cluster 2	1217	masp2	dowm-regulated	Cluster 5
	290	zgc:112160	up-regulated	Cluster 2	1218	egr2a	dowm-regulated	Cluster 5
	291	CABZ01054965	up-regulated	Cluster 2	1219	ca7	dowm-regulated	Cluster 5
	292	crtac1a	up-regulated	Cluster 2	1220	slc25a3a	dowm-regulated	Cluster 5
	293	slc46a3	up-regulated	Cluster 2	1221	slc39a5	dowm-regulated	Cluster 5
	294	zgc:92590	up-regulated	Cluster 2	1222	sdr42e2	dowm-regulated	Cluster 5
	295	trmt12	up-regulated	Cluster 2	1223	opn1mw2	dowm-regulated	Cluster 5
	296	si:ch211-107o10	up-regulated	Cluster 2	1224	nr4a1	dowm-regulated	Cluster 5
	297	yme1l1a	up-regulated	Cluster 2	1225	CABZ01041604	dowm-regulated	Cluster 6
	298	zgc:136461	up-regulated	Cluster 2	1226	pfn2l	dowm-regulated	Cluster 6
	299	si:dkey-100n23	up-regulated	Cluster 2	1227	cox7a2	dowm-regulated	Cluster 6
	300	mlst8	up-regulated	Cluster 2	1228	CR318624	dowm-regulated	Cluster 6
	301	slc47a2	up-regulated	Cluster 2	1229	si:ch211-202n12	dowm-regulated	Cluster 6
	302	cpt1cb	up-regulated	Cluster 2	1230	fstb	dowm-regulated	Cluster 6
	303	dhx33	up-regulated	Cluster 2	1231	p2rx5	dowm-regulated	Cluster 6
	304	prss60	up-regulated	Cluster 2	1232	znf395b	dowm-regulated	Cluster 6
	305	si:dkey-11o18	up-regulated	Cluster 2	1233	shld2	dowm-regulated	Cluster 6
	306	si:ch211-210c8	up-regulated	Cluster 2	1234	nfatc2b	dowm-regulated	Cluster 6
	307	abcb4	up-regulated	Cluster 2	1235	si:ch1073-398f15	dowm-regulated	Cluster 6
	308	ggt1b	up-regulated	Cluster 2	1236	kcna6a	dowm-regulated	Cluster 6
	309	sdr39u1	up-regulated	Cluster 2	1237	soat2	dowm-regulated	Cluster 6
	310	sycn	up-regulated	Cluster 2	1238	sbk3	dowm-regulated	Cluster 6
	311	rnf217	up-regulated	Cluster 2	1239	mkrn2os	dowm-regulated	Cluster 6
	312	ppp1r3da	up-regulated	Cluster 2	1240	ptger4a	dowm-regulated	Cluster 6
	313	cthl	up-regulated	Cluster 2	1241	CR388166	dowm-regulated	Cluster 6
	314	zgc:92137	up-regulated	Cluster 2	1242	cep44	dowm-regulated	Cluster 6
	315	ssuh2	up-regulated	Cluster 2	1243	si:ch211-241n15	dowm-regulated	Cluster 6
	316	cyp2x7	up-regulated	Cluster 2	1244	si:ch211-209j10	dowm-regulated	Cluster 6
	317	camk1gb	up-regulated	Cluster 2	1245	zgc:110699	dowm-regulated	Cluster 6
	318	tfe3b	up-regulated	Cluster 2	1246	trim35-20	dowm-regulated	Cluster 6
	319	rad54l2	up-regulated	Cluster 2	1247	dusp13a	dowm-regulated	Cluster 6
	320	deptor	up-regulated	Cluster 2	1248	si:dkey-22l11	dowm-regulated	Cluster 6
	321	vwa11	up-regulated	Cluster 2	1249	crygm4	dowm-regulated	Cluster 6
	322	dock5	up-regulated	Cluster 2	1250	emb	dowm-regulated	Cluster 6
	323	si:ch73-193i2	up-regulated	Cluster 2	1251	zp2	dowm-regulated	Cluster 6
	324	pdia2	up-regulated	Cluster 2	1252	c1ql4a	dowm-regulated	Cluster 6
	325	ace2	up-regulated	Cluster 2	1253	rnd1b	dowm-regulated	Cluster 6
	326	zgc:154142	up-regulated	Cluster 2	1254	g6pca	dowm-regulated	Cluster 6
	327	si:ch73-139j3	up-regulated	Cluster 2	1255	phox2ba	dowm-regulated	Cluster 6
	328	clrn3	up-regulated	Cluster 2	1256	coq8ab	dowm-regulated	Cluster 6
	329	sowahd	up-regulated	Cluster 2	1257	si:dkey-108k21	dowm-regulated	Cluster 6
	330	ftr85	up-regulated	Cluster 2	1258	gpr12	dowm-regulated	Cluster 6
	331	malrd1	up-regulated	Cluster 2	1259	znf648	dowm-regulated	Cluster 6
	332	si:ch73-352p4	up-regulated	Cluster 2	1260	pde6c	dowm-regulated	Cluster 6
	333	slc19a2	up-regulated	Cluster 2	1261	ucmab	dowm-regulated	Cluster 6
	334	sod3b	up-regulated	Cluster 2	1262	CABZ01077217	dowm-regulated	Cluster 6
	335	anpepa	up-regulated	Cluster 2	1263	si:ch1073-303d10	dowm-regulated	Cluster 6
	336	anpepb	up-regulated	Cluster 2	1264	trim109	dowm-regulated	Cluster 6
	337	hook2	up-regulated	Cluster 2	1265	si:dkeyp-61b2	dowm-regulated	Cluster 6
	338	polm	up-regulated	Cluster 2	1266	cipca	dowm-regulated	Cluster 6
	339	dnajc28	up-regulated	Cluster 2	1267	arl6ip4	dowm-regulated	Cluster 6
	340	c1qtnf1	up-regulated	Cluster 2	1268	podxl	dowm-regulated	Cluster 6
	341	unc119b	up-regulated	Cluster 2	1269	rpe65b	dowm-regulated	Cluster 6
	342	rnf151	up-regulated	Cluster 2	1270	zgc:136410	dowm-regulated	Cluster 6
	343	stk39	up-regulated	Cluster 2	1271	cdipt	dowm-regulated	Cluster 6
	344	muc5	up-regulated	Cluster 2	1272	si:ch211-246m6	dowm-regulated	Cluster 6
	345	yipf1	up-regulated	Cluster 2	1273	opn1mw1	dowm-regulated	Cluster 6
	346	zgc:165423	up-regulated	Cluster 2	1274	cx52	dowm-regulated	Cluster 6
	347	prxl2b	up-regulated	Cluster 2	1275	bdh2	dowm-regulated	Cluster 6
	348	dhrs13l1	up-regulated	Cluster 2	1276	dbpa	dowm-regulated	Cluster 6
	349	cyp2ae1	up-regulated	Cluster 2	1277	hmga1a	dowm-regulated	Cluster 6
	350	abcg5	up-regulated	Cluster 2	1278	acp5a	dowm-regulated	Cluster 6
	351	CABZ01061592	up-regulated	Cluster 2	1279	rgs9a	dowm-regulated	Cluster 6
	352	zgc:92594	up-regulated	Cluster 2	1280	sv2ba	dowm-regulated	Cluster 6
	353	si:dkey-166k12	up-regulated	Cluster 2	1281	gnat2	dowm-regulated	Cluster 6
	354	adgrg4a	up-regulated	Cluster 2	1282	pts	dowm-regulated	Cluster 6
	355	cyp1a	up-regulated	Cluster 2	1283	h3f3b	dowm-regulated	Cluster 6
	356	paqr7a	up-regulated	Cluster 2	1284	pcgf6	dowm-regulated	Cluster 6
	357	slc34a2a	up-regulated	Cluster 2	1285	cnga3a	dowm-regulated	Cluster 6
	358	car15	up-regulated	Cluster 2	1286	FO082780	dowm-regulated	Cluster 6
	359	mlxipl	up-regulated	Cluster 2	1287	mis18bp1	dowm-regulated	Cluster 6
	360	gucy2f	up-regulated	Cluster 2	1288	bbip1	dowm-regulated	Cluster 6
	361	si:ch1073-440b2	up-regulated	Cluster 2	1289	lhx1b	dowm-regulated	Cluster 6
	362	ctps1b	up-regulated	Cluster 2	1290	zgc:77112	dowm-regulated	Cluster 6
	363	zgc:162184	up-regulated	Cluster 2	1291	pdha1b	dowm-regulated	Cluster 6
	364	tbc1d31	up-regulated	Cluster 2	1292	CR792422	dowm-regulated	Cluster 6
	365	nf2b	up-regulated	Cluster 2	1293	zgc:64065	dowm-regulated	Cluster 6
	366	scarb1	up-regulated	Cluster 2	1294	bricd5	dowm-regulated	Cluster 6
	367	ypel2b	up-regulated	Cluster 2	1295	elocb	dowm-regulated	Cluster 6
	368	si:ch211-153b23	up-regulated	Cluster 2	1296	si:ch211-133l11.10	dowm-regulated	Cluster 6
	369	acox1	up-regulated	Cluster 2	1297	zgc:153372	dowm-regulated	Cluster 6
	370	hccsa	up-regulated	Cluster 2	1298	zgc:109949	dowm-regulated	Cluster 6
	371	sult1st3	up-regulated	Cluster 2	1299	chrnb1	dowm-regulated	Cluster 6
	372	pcgf5a	up-regulated	Cluster 2	1300	lrata	dowm-regulated	Cluster 6
	373	abcg2b	up-regulated	Cluster 2	1301	cdh7b	dowm-regulated	Cluster 6
	374	abcc4	up-regulated	Cluster 2	1302	si:dkeyp-77c8	dowm-regulated	Cluster 6
	375	nfe2l2b	up-regulated	Cluster 2	1303	lrit3b	dowm-regulated	Cluster 6
	376	hebp2	up-regulated	Cluster 2	1304	si:ch73-170d6	dowm-regulated	Cluster 6
	377	gda	up-regulated	Cluster 2	1305	hist1h4l	dowm-regulated	Cluster 6
	378	ppm1na	up-regulated	Cluster 2	1306	zgc:110410	dowm-regulated	Cluster 6
	379	trim108	up-regulated	Cluster 2	1307	si:dkeyp-50d11	dowm-regulated	Cluster 6
	380	ppa1a	up-regulated	Cluster 2	1308	si:dkey-25g12	dowm-regulated	Cluster 6
	381	vwa10	up-regulated	Cluster 2	1309	si:dkeyp-2e4	dowm-regulated	Cluster 6
	382	si:ch1073-390k14	up-regulated	Cluster 2	1310	edn2	dowm-regulated	Cluster 6
	383	zgc:173709	up-regulated	Cluster 2	1311	mchr1a	dowm-regulated	Cluster 6
	384	hacd4	up-regulated	Cluster 2	1312	eif5a2	dowm-regulated	Cluster 6
	385	aadacl4	up-regulated	Cluster 2	1313	fgf19	dowm-regulated	Cluster 6
	386	si:cabz01007807	up-regulated	Cluster 2	1314	nrn1b	dowm-regulated	Cluster 6
	387	slc13a1	up-regulated	Cluster 2	1315	armc2	dowm-regulated	Cluster 6
	388	si:dkey-30c15	up-regulated	Cluster 2	1316	C25H11orf96	dowm-regulated	Cluster 6
	389	impg1b	up-regulated	Cluster 2	1317	prkg1b	dowm-regulated	Cluster 6
	390	fbxo10	up-regulated	Cluster 2	1318	six7	dowm-regulated	Cluster 6
	391	chrm3b	up-regulated	Cluster 2	1319	si:rp71-1f1	dowm-regulated	Cluster 6
	392	zgc:158868	up-regulated	Cluster 2	1320	fscn2b	dowm-regulated	Cluster 6
	393	si:dkey-190l8	up-regulated	Cluster 2	1321	aanat1	dowm-regulated	Cluster 6
	394	stk35l	up-regulated	Cluster 2	1322	camk1db	dowm-regulated	Cluster 6
	395	zmp:0000001316	up-regulated	Cluster 2	1323	popdc3	dowm-regulated	Cluster 6
	396	si:ch211-237l4	up-regulated	Cluster 2	1324	scn4aa	dowm-regulated	Cluster 6
	397	sdsl	up-regulated	Cluster 2	1325	ciarta	dowm-regulated	Cluster 6
	398	leap2	up-regulated	Cluster 2	1326	ciartb	dowm-regulated	Cluster 6
	399	gsto1	up-regulated	Cluster 2	1327	ube2ia	dowm-regulated	Cluster 6
	400	hsp90aa1	up-regulated	Cluster 2	1328	acot17	dowm-regulated	Cluster 6
	401	tbrg4	up-regulated	Cluster 2	1329	dbpb	dowm-regulated	Cluster 6
	402	lonrf1	up-regulated	Cluster 2	1330	pdgfaa	dowm-regulated	Cluster 6
	403	CU695232	up-regulated	Cluster 2	1331	si:ch211-203k16	dowm-regulated	Cluster 6
	404	arr3a	up-regulated	Cluster 2	1332	asb15a	dowm-regulated	Cluster 6
	405	tas1r1	up-regulated	Cluster 2	1333	si:dkey-85n7	dowm-regulated	Cluster 6
	406	eevs	up-regulated	Cluster 2	1334	apobb	dowm-regulated	Cluster 6
	407	cry-dash	up-regulated	Cluster 2	1335	zgc:158296	dowm-regulated	Cluster 6
	408	dapp1	up-regulated	Cluster 2	1336	ppat	dowm-regulated	Cluster 6
	409	ubxn2a	up-regulated	Cluster 2	1337	zgc:109965	dowm-regulated	Cluster 6
	410	fech	up-regulated	Cluster 2	1338	slc22a5	dowm-regulated	Cluster 6
	411	rbp4l	up-regulated	Cluster 2	1339	pdcd4a	dowm-regulated	Cluster 6
	412	cbr1	up-regulated	Cluster 2	1340	slc43a1b	dowm-regulated	Cluster 6
	413	abcc12	up-regulated	Cluster 2	1341	tecrl2b	dowm-regulated	Cluster 6
	414	si:ch211-255i20	up-regulated	Cluster 2	1342	arl3l2	dowm-regulated	Cluster 6
	415	msmo1	up-regulated	Cluster 2	1343	si:dkey-66i24	dowm-regulated	Cluster 6
	416	abcb6a	up-regulated	Cluster 2	1344	cplx2l	dowm-regulated	Cluster 6
	417	gdpd4a	up-regulated	Cluster 2	1345	dram2a	dowm-regulated	Cluster 6
	418	poldip2	up-regulated	Cluster 2	1346	si:ch211-14i3	dowm-regulated	Cluster 6
	419	zanl	up-regulated	Cluster 2	1347	pmp22b	dowm-regulated	Cluster 6
	420	C11H1orf50	up-regulated	Cluster 2	1348	b3gat1b	dowm-regulated	Cluster 6
	421	CABZ01044281	up-regulated	Cluster 2	1349	si:ch211-132f19	dowm-regulated	Cluster 6
	422	abcc1	up-regulated	Cluster 2	1350	scamp5b	dowm-regulated	Cluster 6
	423	tmem177	up-regulated	Cluster 2	1351	trim55b	dowm-regulated	Cluster 6
	424	slc5a1	up-regulated	Cluster 2	1352	lhx1a	dowm-regulated	Cluster 6
	425	fam169aa	up-regulated	Cluster 2	1353	opn1lw2	dowm-regulated	Cluster 6
	426	si:dkey-76k16	up-regulated	Cluster 2	1354	opn1sw2	dowm-regulated	Cluster 6
	427	bco1l	up-regulated	Cluster 2	1355	hspb9	dowm-regulated	Cluster 6
	428	abhd4	up-regulated	Cluster 2	1356	elovl4b	dowm-regulated	Cluster 6
	429	selenoo1	up-regulated	Cluster 2	1357	atp1b2b	dowm-regulated	Cluster 6
	430	si:dkey-23o4	up-regulated	Cluster 2	1358	asb10	dowm-regulated	Cluster 6
	431	slc27a6	up-regulated	Cluster 2	1359	dusp22b	dowm-regulated	Cluster 6
	432	serpinb1l2	up-regulated	Cluster 2	1360	slc17a6b	dowm-regulated	Cluster 6
	433	ugt5a1	up-regulated	Cluster 2	1361	gnb3b	dowm-regulated	Cluster 6
	434	slc23a2	up-regulated	Cluster 2	1362	zgc:162608	dowm-regulated	Cluster 6
	435	chs1	up-regulated	Cluster 2	1363	phax	dowm-regulated	Cluster 6
	436	FP236735	up-regulated	Cluster 2	1364	zpax4	dowm-regulated	Cluster 6
	437	abcg2a	up-regulated	Cluster 2	1365	cdr2l	dowm-regulated	Cluster 6
	438	camkk1b	up-regulated	Cluster 2	1366	capn3b	dowm-regulated	Cluster 6
	439	insl3	up-regulated	Cluster 2	1367	slc37a4b	dowm-regulated	Cluster 6
	440	cyp2x9	up-regulated	Cluster 2
	441	ctrb1	up-regulated	Cluster 2
	442	slc26a3	up-regulated	Cluster 2
	443	nr1i2	up-regulated	Cluster 2
	444	arg2	up-regulated	Cluster 2
	445	myo7bb	up-regulated	Cluster 2
	446	gls2a	up-regulated	Cluster 2
	447	uqcc3	up-regulated	Cluster 2
	448	CABZ01044277	up-regulated	Cluster 2
	449	CR792417	up-regulated	Cluster 2
	450	keap1a	up-regulated	Cluster 2
	451	cox11	up-regulated	Cluster 2
	452	chn2	up-regulated	Cluster 2
	453	ptgesl	up-regulated	Cluster 2
	454	rabep2	up-regulated	Cluster 2
	455	zgc:174275	up-regulated	Cluster 2
	456	si:ch1073-174d20	up-regulated	Cluster 2
	457	sdhaf2	up-regulated	Cluster 2
	458	zgc:113054	up-regulated	Cluster 2
	459	ephx1	up-regulated	Cluster 2
	460	ela3l	up-regulated	Cluster 2
	461	soul5	up-regulated	Cluster 2
	462	lrrc58a	up-regulated	Cluster 2
	463	abcg1	up-regulated	Cluster 2
	464	si:dkey-14d8	up-regulated	Cluster 2
	465	tspo	up-regulated	Cluster 2
	466	prdx1	up-regulated	Cluster 2
	467	tmem176l.3a	up-regulated	Cluster 2
	468	PAQR9	up-regulated	Cluster 2
	469	cyp3c3	up-regulated	Cluster 2
	470	akap12a	up-regulated	Cluster 2
	471	prss1	up-regulated	Cluster 2
	472	hhipl1	up-regulated	Cluster 2
	473	asah2	up-regulated	Cluster 2
	474	mtrr	up-regulated	Cluster 2
	475	gcdha	up-regulated	Cluster 2
	476	trpm7	up-regulated	Cluster 2
	477	prss59	up-regulated	Cluster 2
	478	BX005256	up-regulated	Cluster 2
	479	zgc:111983	up-regulated	Cluster 2
	480	bco2l	up-regulated	Cluster 2
	481	enpp7	up-regulated	Cluster 2
	482	nostrin	up-regulated	Cluster 2
	483	zgc:101562	up-regulated	Cluster 2
	484	sgpl1	up-regulated	Cluster 2
	485	zgc:163083	up-regulated	Cluster 2
	486	dhx30	up-regulated	Cluster 2
	487	rbm39a	up-regulated	Cluster 2
	488	cmbl	up-regulated	Cluster 2
	489	elf3	up-regulated	Cluster 2
	490	ptgis	up-regulated	Cluster 2
	491	si:dkeyp-53e4	up-regulated	Cluster 2
	492	si:ch73-52p7	up-regulated	Cluster 2
	493	sdha	up-regulated	Cluster 2
	494	btr02	up-regulated	Cluster 2
	495	aacs	up-regulated	Cluster 2
	496	bbox1	up-regulated	Cluster 2
	497	cd36	up-regulated	Cluster 2
	498	si:ch211-113d11	up-regulated	Cluster 2
	499	si:ch211-149b19	up-regulated	Cluster 2
	500	cyp3a65	up-regulated	Cluster 2
	501	si:ch73-21k16	up-regulated	Cluster 2
	502	rnf141	up-regulated	Cluster 2
	503	lrp2b	up-regulated	Cluster 2
	504	rgra	up-regulated	Cluster 2
	505	mob1bb	up-regulated	Cluster 2
	506	FO904880	up-regulated	Cluster 2
	507	abhd10a	up-regulated	Cluster 2
	508	nfil3	up-regulated	Cluster 2
	509	si:ch211-231f6	up-regulated	Cluster 2
	510	inpp5kb	up-regulated	Cluster 2
	511	zgc:136439	up-regulated	Cluster 2
	512	si:dkey-82o10	up-regulated	Cluster 2
	513	tk2	up-regulated	Cluster 2
	514	rhcgl1	up-regulated	Cluster 2
	515	st6galnac1	up-regulated	Cluster 2
	516	zgc:158404	up-regulated	Cluster 2
	517	ddhd2	up-regulated	Cluster 2
	518	mthfr	up-regulated	Cluster 2
	519	bco2a	up-regulated	Cluster 2
	520	bco1	up-regulated	Cluster 2
	521	coq8b	up-regulated	Cluster 2
	522	urod	up-regulated	Cluster 2
	523	tnfrsf1b	up-regulated	Cluster 2
	524	nr5a5	up-regulated	Cluster 2
	525	dusp23a	up-regulated	Cluster 2
	526	agmo	up-regulated	Cluster 2
	527	decr2	up-regulated	Cluster 2
	528	JMJD8	up-regulated	Cluster 2
	529	si:dkey-103j14	up-regulated	Cluster 2
	530	pde6ha	up-regulated	Cluster 2
	531	si:ch211-63p21	up-regulated	Cluster 2
	532	cry3b	up-regulated	Cluster 2
	533	lratb	up-regulated	Cluster 2
	534	SFMBT1	up-regulated	Cluster 2
	535	rdh20	up-regulated	Cluster 2
	536	si:dkey-19b23	up-regulated	Cluster 2
	537	si:ch73-340m8	up-regulated	Cluster 2
	538	runx2a	up-regulated	Cluster 2
	539	alp3	up-regulated	Cluster 2
	540	cpb1	up-regulated	Cluster 2
	541	si:dkey-199m13	up-regulated	Cluster 2
	542	akr1b1	up-regulated	Cluster 2
	543	CU302253	up-regulated	Cluster 2
	544	ptgs2b	up-regulated	Cluster 2
	545	renbp	up-regulated	Cluster 2
	546	FP102052	up-regulated	Cluster 2
	547	pnp4b	up-regulated	Cluster 2
	548	gclc	up-regulated	Cluster 2
	549	CABZ01088484	up-regulated	Cluster 2
	550	zgc:172079	up-regulated	Cluster 2
	551	aqp10a	up-regulated	Cluster 2
	552	pdzk1	up-regulated	Cluster 2
	553	mrtfbb	up-regulated	Cluster 2
	554	znf1042	up-regulated	Cluster 2
	555	afg3l2	up-regulated	Cluster 2
	556	arid3a	up-regulated	Cluster 2
	557	mtr	up-regulated	Cluster 2
	558	abcb5	up-regulated	Cluster 2
	559	c1qtnf4	up-regulated	Cluster 2
	560	slc15a1b	up-regulated	Cluster 2
	561	acss2l	up-regulated	Cluster 2
	562	dhcr7	up-regulated	Cluster 2
	563	oat	up-regulated	Cluster 2
	564	nlrp15	up-regulated	Cluster 2
	565	sqlea	up-regulated	Cluster 2
	566	prodhb	up-regulated	Cluster 2
	567	smpdl3b	up-regulated	Cluster 2
	568	si:ch1073-406l10	up-regulated	Cluster 2
	569	rmdn2	up-regulated	Cluster 2
	570	si:ch1073-513e17	up-regulated	Cluster 2
	571	cyp4t8	up-regulated	Cluster 2
	572	arsa	up-regulated	Cluster 2
	573	golga7ba	up-regulated	Cluster 2
	574	ucp2	up-regulated	Cluster 2
	575	aifm2	up-regulated	Cluster 2
	576	pde5aa	up-regulated	Cluster 2
	577	depdc7a	up-regulated	Cluster 3
	578	erc1b	up-regulated	Cluster 3
	579	tagln3b	up-regulated	Cluster 3
	580	LO018197	up-regulated	Cluster 3
	581	LO018029	up-regulated	Cluster 3
	582	f7l	up-regulated	Cluster 3
	583	gsto2	up-regulated	Cluster 3
	584	cndp2	up-regulated	Cluster 3
	585	pink1	up-regulated	Cluster 3
	586	si:dkey-27o4	up-regulated	Cluster 3
	587	abcf2b	up-regulated	Cluster 3
	588	pimr191	up-regulated	Cluster 3
	589	eef1a1a	up-regulated	Cluster 3
	590	si:dkey-286j15	up-regulated	Cluster 3
	591	rpl37	up-regulated	Cluster 3
	592	hpdb	up-regulated	Cluster 3
	593	spartb	up-regulated	Cluster 3
	594	serpinb1l3	up-regulated	Cluster 3
	595	hid1a	up-regulated	Cluster 3
	596	gng13a	up-regulated	Cluster 3
	597	si:ch211-255g12	up-regulated	Cluster 3
	598	cyp2k8	up-regulated	Cluster 3
	599	bag2	up-regulated	Cluster 3
	600	zgc:110339	up-regulated	Cluster 3
	601	si:ch73-184c24	up-regulated	Cluster 3
	602	tbxas1	up-regulated	Cluster 3
	603	setd6	up-regulated	Cluster 3
	604	may1	up-regulated	Cluster 3
	605	CABZ01117503	up-regulated	Cluster 3
	606	si:dkeyp-68b7	up-regulated	Cluster 3
	607	tgm1	up-regulated	Cluster 3
	608	psmb8a	up-regulated	Cluster 3
	609	fabp1b	up-regulated	Cluster 3
	610	cyp2ad6	up-regulated	Cluster 3
	611	dpep1	up-regulated	Cluster 3
	612	msra	up-regulated	Cluster 3
	613	lgals8a	up-regulated	Cluster 3
	614	zgc:163073	up-regulated	Cluster 3
	615	grtp1b	up-regulated	Cluster 3
	616	tsfm	up-regulated	Cluster 3
	617	dhodh	up-regulated	Cluster 3
	618	pmpcb	up-regulated	Cluster 3
	619	enosf1	up-regulated	Cluster 3
	620	hspd1	up-regulated	Cluster 3
	621	cox15	up-regulated	Cluster 3
	622	si:ch211-226m16	up-regulated	Cluster 3
	623	cpa2	up-regulated	Cluster 3
	624	si:ch73-181m17	up-regulated	Cluster 3
	625	muc5f	up-regulated	Cluster 3
	626	kcnj2a	up-regulated	Cluster 3
	627	fads2	up-regulated	Cluster 3
	628	smpd2a	up-regulated	Cluster 3
	629	hyou1	up-regulated	Cluster 3
	630	im:7138535	up-regulated	Cluster 3
	631	etfa	up-regulated	Cluster 3
	632	mvk	up-regulated	Cluster 3
	633	PARD3	up-regulated	Cluster 3
	634	nsdhl	up-regulated	Cluster 3
	635	sat1a	up-regulated	Cluster 3
	636	fabp6	up-regulated	Cluster 3
	637	sipa1l3	up-regulated	Cluster 3
	638	trps1	up-regulated	Cluster 3
	639	ifitm1	up-regulated	Cluster 3
	640	hspb11	up-regulated	Cluster 3
	641	krt93	up-regulated	Cluster 3
	642	stk24a	up-regulated	Cluster 3
	643	otud4	up-regulated	Cluster 3
	644	rasef	up-regulated	Cluster 3
	645	selenow1	up-regulated	Cluster 3
	646	camk1ga	up-regulated	Cluster 3
	647	dhrs1	up-regulated	Cluster 3
	648	poc1bl	up-regulated	Cluster 3
	649	msrb1a	up-regulated	Cluster 3
	650	hltf	up-regulated	Cluster 3
	651	spg7	up-regulated	Cluster 3
	652	gal3st1a	up-regulated	Cluster 3
	653	barx2	up-regulated	Cluster 3
	654	elovl2	up-regulated	Cluster 3
	655	abcc2	up-regulated	Cluster 3
	656	si:ch211-284d12	up-regulated	Cluster 3
	657	ar	up-regulated	Cluster 3
	658	ptpn22	up-regulated	Cluster 3
	659	selenbp1	up-regulated	Cluster 3
	660	nceh1b	up-regulated	Cluster 3
	661	si:ch73-389b16	up-regulated	Cluster 3
	662	kat14	up-regulated	Cluster 3
	663	zgc:153704	up-regulated	Cluster 3
	664	epdl2	up-regulated	Cluster 3
	665	malt3	up-regulated	Cluster 3
	666	calr3b	up-regulated	Cluster 3
	667	cuzd1	up-regulated	Cluster 3
	668	oacyl	up-regulated	Cluster 3
	669	sdccag8	up-regulated	Cluster 3
	670	inpp5ka	up-regulated	Cluster 3
	671	si:ch211-15d5	up-regulated	Cluster 3
	672	si:ch211-232i5	up-regulated	Cluster 3
	673	atf5b	up-regulated	Cluster 3
	674	pomk	up-regulated	Cluster 3
	675	si:dkey-251i10	up-regulated	Cluster 3
	676	tmem130	up-regulated	Cluster 3
	677	oxnad1	up-regulated	Cluster 3
	678	isg20	up-regulated	Cluster 3
	679	CR376783	up-regulated	Cluster 3
	680	abraxas1	up-regulated	Cluster 3
	681	eif2ak2	up-regulated	Cluster 3
	682	lgalsla	up-regulated	Cluster 3
	683	anks1aa	up-regulated	Cluster 3
	684	etfdh	up-regulated	Cluster 3
	685	def6c	up-regulated	Cluster 3
	686	fabp2	up-regulated	Cluster 3
	687	pde4a	up-regulated	Cluster 3
	688	si:ch211-125o16	up-regulated	Cluster 3
	689	pof1b	up-regulated	Cluster 3
	690	znf750	up-regulated	Cluster 3
	691	ahsa1a	up-regulated	Cluster 3
	692	ftr83	up-regulated	Cluster 3
	693	pea15	up-regulated	Cluster 3
	694	cldn10b	up-regulated	Cluster 3
	695	swap70a	up-regulated	Cluster 3
	696	otop2	up-regulated	Cluster 3
	697	hspe1	up-regulated	Cluster 3
	698	fah	up-regulated	Cluster 3
	699	clec19a	up-regulated	Cluster 3
	700	calml4a	up-regulated	Cluster 3
	701	crybb1l1	up-regulated	Cluster 3
	702	CABZ01070631	up-regulated	Cluster 3
	703	trit1	up-regulated	Cluster 3
	704	btf3	up-regulated	Cluster 3
	705	arntl1a	up-regulated	Cluster 3
	706	crybb1l2	up-regulated	Cluster 3
	707	blvrb	up-regulated	Cluster 3
	708	BX530018	up-regulated	Cluster 3
	709	adgrf8	up-regulated	Cluster 3
	710	coq7	up-regulated	Cluster 3
	711	ptgr2	up-regulated	Cluster 3
	712	arntl1b	up-regulated	Cluster 3
	713	dlg4a	up-regulated	Cluster 3
	714	mss51	up-regulated	Cluster 3
	715	CABZ01068358	up-regulated	Cluster 3
	716	cryba2b	up-regulated	Cluster 3
	717	exoc3l4	up-regulated	Cluster 3
	718	smim12	up-regulated	Cluster 3
	719	grhl1	up-regulated	Cluster 3
	720	unc45b	up-regulated	Cluster 3
	721	rorcb	up-regulated	Cluster 3
	722	lgmn	up-regulated	Cluster 3
	723	CABZ01066725	up-regulated	Cluster 3
	724	ly75	up-regulated	Cluster 3
	725	srsf7b	up-regulated	Cluster 3
	726	zgc:173575	up-regulated	Cluster 3
	727	trmt11	up-regulated	Cluster 3
	728	dpf2	up-regulated	Cluster 3
	729	hmgcs1	up-regulated	Cluster 3
	730	retsat	up-regulated	Cluster 3
	731	si:dkey-4e7	up-regulated	Cluster 3
	732	MEP1B	up-regulated	Cluster 3
	733	rrm2b	up-regulated	Cluster 3
	734	CABZ01117706	up-regulated	Cluster 3
	735	rubcn	up-regulated	Cluster 3
	736	hspa1b	up-regulated	Cluster 3
	737	si:dkey-165o8	up-regulated	Cluster 3
	738	asah1b	up-regulated	Cluster 3
	739	fam169ab	up-regulated	Cluster 3
	740	ndufaf4	up-regulated	Cluster 3
	741	cat	up-regulated	Cluster 3
	742	surf1	up-regulated	Cluster 3
	743	sult6b1	up-regulated	Cluster 3
	744	atxn1a	up-regulated	Cluster 3
	745	rbp4	up-regulated	Cluster 3
	746	ppox	up-regulated	Cluster 3
	747	si:dkey-239b22	up-regulated	Cluster 3
	748	apodb	up-regulated	Cluster 3
	749	mterf2	up-regulated	Cluster 3
	750	htra4	up-regulated	Cluster 3
	751	folr	up-regulated	Cluster 3
	752	gldc	up-regulated	Cluster 3
	753	fbxo40	up-regulated	Cluster 3
	754	xdh	up-regulated	Cluster 3
	755	osbpl2a	up-regulated	Cluster 3
	756	scd	up-regulated	Cluster 3
	757	cox17	up-regulated	Cluster 3
	758	cycsb	up-regulated	Cluster 3
	759	uqcc1	up-regulated	Cluster 3
	760	gss	up-regulated	Cluster 3
	761	angel2	up-regulated	Cluster 3
	762	gadd45aa	up-regulated	Cluster 3
	763	slc2a12	up-regulated	Cluster 3
	764	ecm1b	up-regulated	Cluster 3
	765	sdhaf4	up-regulated	Cluster 3
	766	klb	up-regulated	Cluster 3
	767	higd2a	up-regulated	Cluster 3
	768	stoml3b	up-regulated	Cluster 3
	769	bnip3la	up-regulated	Cluster 3
	770	abhd17aa	up-regulated	Cluster 3
	771	atmin	up-regulated	Cluster 3
	772	ctsl	up-regulated	Cluster 3
	773	dhdhl	up-regulated	Cluster 3
	774	si:dkey-22i16	up-regulated	Cluster 3
	775	osbpl1a	up-regulated	Cluster 3
	776	MMP23B	up-regulated	Cluster 3
	777	nudt12	up-regulated	Cluster 3
	778	MDFI	up-regulated	Cluster 3
	779	dgat2	up-regulated	Cluster 3
	780	acadm	up-regulated	Cluster 3
	781	cyb561a3b	up-regulated	Cluster 3
	782	smcr8b	up-regulated	Cluster 3
	783	dnah7	up-regulated	Cluster 3
	784	dhrs11b	up-regulated	Cluster 3
	785	fibinb	up-regulated	Cluster 3
	786	dnajc15	up-regulated	Cluster 3
	787	slc12a10	up-regulated	Cluster 3
	788	cubn	up-regulated	Cluster 3
	789	nuak1a	up-regulated	Cluster 3
	790	si:zfos-2330d3	up-regulated	Cluster 3
	791	coa3a	up-regulated	Cluster 3
	792	cd99	up-regulated	Cluster 3
	793	vil1	up-regulated	Cluster 3
	794	sc5d	up-regulated	Cluster 3
	795	pnpla2	up-regulated	Cluster 3
	796	eps8l3a	up-regulated	Cluster 3
	797	ccser2b	up-regulated	Cluster 3
	798	si:dkey-246g23	up-regulated	Cluster 3
	799	cyp46a1	up-regulated	Cluster 3
	800	mc1r	up-regulated	Cluster 3
	801	ctsbb	up-regulated	Cluster 3
	802	cldn23a	up-regulated	Cluster 3
	803	tm7sf2	up-regulated	Cluster 3
	804	hmgcra	up-regulated	Cluster 3
	805	adck1	up-regulated	Cluster 3
	806	acsl3a	up-regulated	Cluster 3
	807	ISCU	up-regulated	Cluster 3
	808	aoc2	up-regulated	Cluster 3
	809	desi1b	up-regulated	Cluster 3
	810	rorca	up-regulated	Cluster 3
	811	zgc:100868	up-regulated	Cluster 3
	812	clul1	up-regulated	Cluster 3
	813	mvda	up-regulated	Cluster 3
	814	si:ch211-133l5	up-regulated	Cluster 3
	815	rbpjl	up-regulated	Cluster 3
	816	pparg	up-regulated	Cluster 3
	817	cyp51	up-regulated	Cluster 3
	818	nfe2l2a	up-regulated	Cluster 3
	819	ephx5	up-regulated	Cluster 3
	820	pyroxd2	up-regulated	Cluster 3
	821	gpx4a	up-regulated	Cluster 3
	822	specc1lb	up-regulated	Cluster 3
	823	itcha	up-regulated	Cluster 3
	824	nphp3	up-regulated	Cluster 3
	825	ephx2	up-regulated	Cluster 3
	826	dhcr24	up-regulated	Cluster 3
	827	tnks1bp1	up-regulated	Cluster 3
	828	dhrs9	up-regulated	Cluster 3
	829	kif3b	up-regulated	Cluster 3
	830	si:ch211-243j20	up-regulated	Cluster 3
	831	si:dkey-16p6	up-regulated	Cluster 3
	832	hspa5	up-regulated	Cluster 3
	833	CT583728	up-regulated	Cluster 3
	834	capn2l	up-regulated	Cluster 3
	835	mrpl57	up-regulated	Cluster 3
	836	pla2g4aa	up-regulated	Cluster 3
	837	tpmt	up-regulated	Cluster 3
	838	zgc:110366	up-regulated	Cluster 3
	839	otud7b	up-regulated	Cluster 3
	840	zgc:172341	up-regulated	Cluster 3
	841	nap1l4a	up-regulated	Cluster 3
	842	phospho2	up-regulated	Cluster 3
	843	si:dkey-92i15	up-regulated	Cluster 3
	844	nfkbiz	up-regulated	Cluster 3
	845	antxr1b	up-regulated	Cluster 3
	846	anxa2a	up-regulated	Cluster 3
	847	cmc2	up-regulated	Cluster 3
	848	glb1l	up-regulated	Cluster 3
	849	hspa8b	up-regulated	Cluster 3
	850	b3gnt5b	up-regulated	Cluster 3
	851	stra6	up-regulated	Cluster 3
	852	ubb	up-regulated	Cluster 3
	853	zgc:174164	up-regulated	Cluster 3
	854	lgsn	up-regulated	Cluster 3
	855	glrx5	up-regulated	Cluster 3
	856	si:ch211-256e16	up-regulated	Cluster 3
	857	AL935186	up-regulated	Cluster 3
	858	si:ch211-214j24	up-regulated	Cluster 3
	859	proser3	up-regulated	Cluster 3
	860	lztfl1	up-regulated	Cluster 3
	861	bcl6ab	up-regulated	Cluster 3
	862	cryba1l1	up-regulated	Cluster 3
	863	cryba1b	up-regulated	Cluster 3
	864	crybb1	up-regulated	Cluster 3
	865	crygn2	up-regulated	Cluster 3
	866	rad52	up-regulated	Cluster 3
	867	abi3b	up-regulated	Cluster 3
	868	timp4	up-regulated	Cluster 3
	869	btr12	up-regulated	Cluster 3
	870	vimr2	up-regulated	Cluster 3
	871	plekhf1	up-regulated	Cluster 3
	872	gpn3	up-regulated	Cluster 3
	873	scg5	up-regulated	Cluster 3
	874	slc22a7b	up-regulated	Cluster 3
	875	si:dkeyp-41f9	up-regulated	Cluster 3
	876	itga2	up-regulated	Cluster 3
	877	tm6sf2	up-regulated	Cluster 3
	878	serpinh2	up-regulated	Cluster 3
	879	ccny	up-regulated	Cluster 3
	880	uqcc2	up-regulated	Cluster 3
	881	si:dkey-9l20	up-regulated	Cluster 3
	882	drd4b	up-regulated	Cluster 3
	883	si:dkey-111k8	up-regulated	Cluster 3
	884	si:dkey-1k23	up-regulated	Cluster 3
	885	plekha1b	up-regulated	Cluster 3
	886	pard3aa	up-regulated	Cluster 3
	887	khdc4	up-regulated	Cluster 3
	888	gtf2a1l	up-regulated	Cluster 3
	889	nfe2l1b	up-regulated	Cluster 3
	890	cfd	up-regulated	Cluster 3
	891	fkbp4	up-regulated	Cluster 3
	892	s100w	up-regulated	Cluster 3
	893	castor1	up-regulated	Cluster 3
	894	sik2b	up-regulated	Cluster 3
	895	psme4a	up-regulated	Cluster 3
	896	crybgx	up-regulated	Cluster 3
	897	TMCC1	up-regulated	Cluster 3
	898	def6b	up-regulated	Cluster 3
	899	znf1171	up-regulated	Cluster 3
	900	pcdh20	up-regulated	Cluster 3
	901	arntl2	up-regulated	Cluster 3
	902	tm4sf4	up-regulated	Cluster 3
	903	fut9d	up-regulated	Cluster 3
	904	fkbp7	up-regulated	Cluster 3
	905	LRRTM4	up-regulated	Cluster 3
	906	sypl2b	up-regulated	Cluster 3
	907	kcnq1	up-regulated	Cluster 3
	908	gas2l2	up-regulated	Cluster 3
	909	shisal1a	up-regulated	Cluster 3
	910	cryba4	up-regulated	Cluster 3
	911	trim35-28	up-regulated	Cluster 3
	912	l3mbtl2	up-regulated	Cluster 3
	913	dtd1	up-regulated	Cluster 3
	914	sesn2	up-regulated	Cluster 3
	915	dkk2	up-regulated	Cluster 3
	916	itgb3a	up-regulated	Cluster 3
	917	tmem82	up-regulated	Cluster 3
	918	ube2l3a	up-regulated	Cluster 3
	919	arf3b	up-regulated	Cluster 3
	920	neu3	up-regulated	Cluster 3
	921	hccsb	up-regulated	Cluster 3
	922	crygmxl2	up-regulated	Cluster 3
	923	ggact	up-regulated	Cluster 3
	924	tbx20	up-regulated	Cluster 3
	925	col5a3b	up-regulated	Cluster 3
	926	stk35	up-regulated	Cluster 3
	927	bnip4	up-regulated	Cluster 3
	928	aatf	up-regulated	Cluster 3

## Sheet: Fig 3H (RNA-seq)
	Summary statistics_Fig 3H (RNA-seq results of light-responsive miRNAs)							Detailed numerical_Fig 3H (RNA-seq results of light-responsive miRNAs)
	Target gene vs. U6		Two-way ANOVA	Dunnett’s multiple comparisons		N value			miR-430-3p	miR-725-3p	miR-204-3-3p	miR-182-5p	miR-96-5p	miR-27c-3p	miR-187	miR-30c-5p
	miR-430-3p	DD	-	F=3.421; P=0.07 ns		N=3		DD_rep1	0.987842	1.18336	1.00269	0.960855	0.7578	0.855046	1.00442	0.874361
		L1H vs. DD	-	P=0.04	*	N=3		DD_rep2	0.940504	0.917315	1.15594	0.986784	1.07051	1.0935	0.935617	1.0158
		L3H vs. DD	-	P>0.99	ns	N=3		DD_rep3	1.07166	0.899323	0.841376	1.05236	1.17169	1.05145	1.05997	1.10984
		L6H vs. DD	-	P=0.04	ns	N=3		DD_mean	1	1	1	1	1	1	1	1
	miR-725-3p	DD	-	F=4.577; P=0.04 *		N=3		L1H_rep1	1.35906	0.817182	0.77511	0.897874	1.20574	1.02216	1.01874	1.15625
		L1H vs. DD	-	P=0.35	ns	N=3		L1H_rep2	1.54194	0.595097	0.991822	0.664881	1.21363	1.2066	1.04404	1.28744
		L3H vs. DD	-	P=0.04	*	N=3		L1H_rep3	1.38842	1.16282	0.597252	1.68091	0.572849	0.890501	1.04846	0.931073
		L6H vs. DD	-	P=0.02	*	N=3		L1H_mean	1.42981	0.858365	0.788061	1.08122	0.997406	1.03975	1.03708	1.12492
	miR-204-3-3p	DD	-	F=2.290; P=0.16 ns		N=3		L3H_rep1	1.38669	0.73234	0.776046	1.3442	1.29072	1.02932	1.19305	1.29236
		L1H vs. DD	-	P=0.013	*	N=3		L3H_rep2	0.67446	0.717766	0.56214	1.54773	0.660324	0.880409	0.945856	1.10151
		L3H vs. DD	-	P=0.08	ns	N=3		L3H_rep3	0.957986	0.794657	0.729207	1.43375	1.07449	0.982355	1.15531	1.19978
		L6H vs. DD	-	P=0.31	ns	N=3		L3H_mean	1.00638	0.748254	0.689131	1.44189	1.00851	0.964028	1.09807	1.19789
	miR-182-5p	DD	-	F=1.808; P=0.22 ns		N=3		L6H_rep1	1.1023	0.827696	0.929945	1.5038	1.6647	1.15435	1.57206	1.38482
		L1H vs. DD	-	P=0.8016	ns	N=3		L6H_rep2	1.13151	0.690538	0.747842	1.30857	1.4576	1.21042	1.30103	1.33088
		L3H vs. DD	-	P=0.0177	*	N=3		L6H_rep3	1.0641	0.520598	0.727192	1.30127	1.69576	1.28331	1.15066	1.36935
		L6H vs. DD	-	P=0.0483	*	N=3		L6H_mean	1.0993	0.679611	0.80166	1.37121	1.60602	1.21603	1.34125	1.36168
	miR-96-5p	DD	-	F=3.636; P=0.06 ns		N=3
		L1H vs. DD	-	P>0.99	ns	N=3
		L3H vs. DD	-	P>0.99	ns	N=3
		L6H vs. DD	-	P=0.05	*	N=3
	miR-27c-3p	DD	-	F=2.916; P=0.10 ns		N=3
		L1H vs. DD	-	P=0.95	ns	N=3
		L3H vs. DD	-	P=0.96	ns	N=3
		L6H vs. DD	-	P=0.05	*	N=3
	miR-187	DD	-	F=4.191; P=0.05 *		N=3
		L1H vs. DD	-	P=0.97	ns	N=3
		L3H vs. DD	-	P=0.69	ns	N=3
		L6H vs. DD	-	P=0.03	*	N=3
	miR-30c-5p	DD	-	F=4.191; P=0.05 *		N=3
		L1H vs. DD	-	P=0.47	ns	N=3
		L3H vs. DD	-	P=0.17	ns	N=3

## Sheet: Fig 3H (qPCR)
	Summary statistics_Fig 3H (qRT-PCR results of light-responsive miRNAs)							Detailed numerical_Fig 3H (qRT-PCR results of light-responsive miRNAs)
	Target gene vs. U6		Two-way ANOVA	Dunnett’s multiple comparisons					miR-430-3p	miR-725-3p	miR-204-3-3p	miR-182-5p	miR-96-5p	miR-27c-3p	miR-187	miR-30c-5p
	miR-430-3p	DD	-	F=10.34; P=0.006 **		N=3		DD_rep1	1.0352	0.863345	0.917859	1.02131	0.862442	1.04582	1.09552	1.18173
		L1H vs. DD	-	P=0.003	**	N=3		DD_rep2	1.15012	1.00416	1.08674	0.909755	1.07798	0.955155	0.842892	0.933751
		L3H vs. DD	-	P=0.62	ns	N=3		DD_rep3	0.872724	1.13665	1.00254	1.07626	1.11341	0.999022	1.08294	1.16173
		L6H vs. DD	-	P=0.57	ns	N=3		DD_mean	1	1	1	1	1	1	1	1
	miR-725-3p	DD	-	F=4.682; P=0.04 *		N=3		L1H_rep1	1.54579	0.751037	0.94334	1.66899	1.34469	2.00453	1.78259	1.4435
		L1H vs. DD	-	P=0.03	*	N=3		L1H_rep2	1.4231	0.48059	0.901787	1.46613	1.46071	1.936	1.69697	1.33148
		L3H vs. DD	-	P=0.02	*	N=3		L1H_rep3	1.38138	0.573169	0.572692	0.851468	1.77074	1.53988	1.95799	1.25695
		L6H vs. DD	-	P=0.05	*	N=3		L1H_mean	1.45009	0.601599	0.80594	1.32886	1.52538	1.8268	1.81251	1.34397
	miR-204-3-3p	DD	-	F=11.41; P=0.003 **		N=3		L3H_rep1	1.16931	0.761566	0.546984	1.21502	0.889058	1.15851	1.51014	1.28932
		L1H vs. DD	-	P=0.23	ns	N=3		L3H_rep2	1.15365	0.728643	0.284202	1.32055	1.10042	1.48125	1.49906	1.38284
		L3H vs. DD	-	P=0.001	**	N=3		L3H_rep3	0.99707	0.756892	0.353818	1.59263	1.09323	1.61069	1.42875	1.491
		L6H vs. DD	-	P=0.03	*	N=3		L3H_mean	1.10668	0.749034	0.395001	1.37607	1.02757	1.41682	1.47932	1.38772
	miR-182-5p	DD	-	F=5.486; P=0.02 *		N=3		L6H_rep1	1.11398	1.00786	0.682554	1.41333	1.26742	1.7549	1.65226	1.69164
		L1H vs. DD	-	P=0.091	ns	N=3		L6H_rep2	1.01654	0.823552	0.598129	1.61513	1.3045	1.33199	2.14728	1.6843
		L3H vs. DD	-	P=0.008	**	N=3		L6H_rep3	1.13614	0.393113	0.676034	1.26311	1.25943	1.07827	1.40527	1.58082
		L6H vs. DD	-	P=0.003	**	N=3		L6H_mean	1.08889	0.741507	0.652239	1.43053	1.27712	1.38839	1.73493	1.65225
	miR-96-5p	DD	-	F=8.499; P=0.007 **		N=3
		L1H vs. DD	-	P=0.001	**	N=3
		L3H vs. DD	-	P>0.99	ns	N=3
		L6H vs. DD	-	P=0.05	*	N=3
	miR-27c-3p	DD	-	F=6.015; P=0.03 *		N=3
		L1H vs. DD	-	P=0.0499	*	N=3
		L3H vs. DD	-	P=0.0383	*	N=3
		L6H vs. DD	-	P=0.0434	*	N=3
	miR-187	DD	-	F=8.669; P=0.007 **		N=3
		L1H vs. DD	-	P=0.004	**	N=3
		L3H vs. DD	-	P=0.005	**	N=3
		L6H vs. DD	-	P=0.008	**	N=3
	miR-30c-5p	DD	-	F=15.08; P=0.001 **		N=3
		L1H vs. DD	-	P=0.04	*	N=3
		L3H vs. DD	-	P=0.02	*	N=3
		L6H vs. DD	-	P<0.001	***	N=3

## Sheet: Fig 5F
	Summary statistics_Fig 5F (the luciferase expression of psicheck-2 plasmids)						Detailed numerical__Fig 5F (the luciferase expression of psicheck-2 plasmids)
		Two-way ANOVA	Dunnett’s multiple comparisons	F=5.029; P=0.01*	N-value		Group	Rep_1	Rep_2	Rep_3	Rep_4	Rep_5	mean
	psi-check-cry1a 3'UTR vs psi-check-cry1a 3'UTR + miR-204-3-3p mimics	-	P=0.04	**	N=5		cry1a+NC	0.909248	1.02215	0.961963	1.18587	0.920762	1
	psi-check-cry1a-MUT 3'UTR vs psi-check-cry1a-MUT 3'UTR + miR-204-3-3p mimics	-	P=0.01	ns	N=5		cry1a+mimics	0.677586	0.826763	0.622513	0.458668	0.565153	0.630137
							cry1a MUT+NC	0.712668	1.31731	1.03463	0.863664	1.37641	1.06094
							cry1a MUT+mimics	0.835661	1.0187	0.701254	1.15503	1.08774	0.959678

## Sheet: Fig 5G
	Summary statistics_Fig 5G (the luciferase expression of psicheck-2 plasmids)						Detailed numerical_Fig 5G (the luciferase expression of psicheck-2 plasmids)
		Two-way ANOVA	Dunnett’s multiple comparisons	F=5.222; P=0.01*	N-value		Group	Rep_1	Rep_2	Rep_3	Rep_4	Rep_5	mean
	psi-check-cry1b 3'UTR vs psi-check-cry1b 3'UTR + miR-430a-3p mimics	-	P=0.01	**	N=5		cry1b+NC	0.986352	1.10749	1.07583	1.01963	1.06931	1.05172
	psi-check-cry1b-MUT 3'UTR vs psi-check-cry1b-MUT 3'UTR + miR-430a-3p mimics	-	P=0.02	ns	N=5		cry1b+mimics	0.741783	0.536946	0.744702	0.862171	0.825044	0.742129
							cry1b MUT+NC	0.881794	0.887831	0.956022	1.2739	1.15939	1.03179
							cry1b MUT+mimics	1.03276	0.874128	0.859419	0.628377	1.06263	0.891463

## Sheet: Fig 6A-G
	Summary statistics_Fig 6A-G							Detailed numerical_Fig 6A-G
	Target gene vs. β-actin		Two-way ANOVA	P-value	Significance	N-value		cry1a (miR-204-3-3p mimics)	NC (48 hpf)	mimics (48 hpf)	NC (60 hpf)	mimics (60 hpf)	clock1a (miR-204-3-3p mimics)	NC (48 hpf)	mimics (48 hpf)	NC (60 hpf)	mimics (60 hpf)	bmal1b (miR-204-3-3p mimics)	NC (48 hpf)	mimics (48 hpf)	NC (60 hpf)	mimics (60 hpf)
	miR-204-3-3p mimics	cry1a	mimics vs. NC (48 hpf)	p=0.0465	*	3			0.983555	0.845085	0.099287	0.112605		1.1108	0.485239	0.921826	0.509907		1.15958	0.368652	1.02434	0.662466
			mimics vs. NC (60 hpf)	p=0.5384	ns	3			1.07418	0.68392	0.029558	0.004939		1.00562	0.377263	1.0409	0.50898		0.958096	0.698629	1.14459	0.612934
		clock1a	mimics vs. NC (48 hpf)	p=0.0073	**	3			0.946504	0.788151	0.214173	0.116854		0.900255	0.392171	1.08887	0.58103		0.900098	0.518585	1.06143	0.649615
			mimics vs. NC (60 hpf)	p=0.0009	***	3		mean	1.00141	0.772385	0.114339	0.0781327	mean	1.00556	0.418225	1.0172	0.533306	mean	1.00593	0.528622	1.07678	0.641672
		bmal1b	mimics vs. NC (48 hpf)	p=0.0181	*	3		cry1b (miR-204-3-3p mimics)	NC (48 hpf)	mimics (48 hpf)	NC (60 hpf)	mimics (60 hpf)	per1b (miR-204-3-3p mimics)	NC (48 hpf)	mimics (48 hpf)	NC (60 hpf)	mimics (60 hpf)
			mimics vs. NC (60 hpf)	p=0.0205	*	3			1.00168	0.531314	0.0926416	0.0696685		1.04615	0.471648	0.131468	0.0351013
		cry1b	mimics vs. NC (48 hpf)	p=0.0262	*	3			0.952473	0.447751	0.148119	0.0506946		0.991265	0.404038	0.115612	0.0222741
			mimics vs. NC (60 hpf)	p=0.4443	ns	3			1.0499	0.154728	0.0439129	0.051249		0.955889	0.590765	0.0858843	0.0072334
		per1b	mimics vs. NC (48 hpf)	p=0.0072	**	3		mean	1.00135	0.377931	0.0948912	0.057204	mean	0.997767	0.488817	0.110988	0.0215363
			mimics vs. NC (60 hpf)	p=0.0221	*	3		per2 (miR-204-3-3p mimics)	NC (48 hpf)	mimics (48 hpf)	NC (60 hpf)	mimics (60 hpf)	per3 (miR-204-3-3p mimics)	NC (48 hpf)	mimics (48 hpf)	NC (60 hpf)	mimics (60 hpf)
		per2	mimics vs. NC (48 hpf)	p=0.0103	*	3			1.05165	0.52339	0.241073	0.0814163		0.961522	0.545977	0.125104	0.0190589
			mimics vs. NC (60 hpf)	p=0.0021	**	3			1.08944	0.617707	0.27063	0.0927248		0.9272	0.417244	0.0823809	0.0299236
		per3	mimics vs. NC (48 hpf)	p=0.002	**	3			0.917905	0.593371	0.25849	0.111951		1.12168	0.392082	0.0912651	0.0163015
			mimics vs. NC (60 hpf)	p=0.0165	*	3		mean	1.01966	0.578156	0.256731	0.095364	mean	1.00347	0.451768	0.0995832	0.0217613
	Target gene vs. β-actin		Two-way ANOVA	P-value	Significance	N-value		cry1a (miR-204-3-3p inhibitor)	NC (48 hpf)	inhibitor (48 hpf)	NC (60 hpf)	inhibitor (60 hpf)	clock1a (miR-204-3-3p inhibitor)	NC (48 hpf)	inhibitor (48 hpf)	NC (60 hpf)	inhibitor (60 hpf)	bmal1b (miR-204-3-3p inhibitor)	NC (48 hpf)	inhibitor (48 hpf)	NC (60 hpf)	inhibitor (60 hpf)
	miR-204-3-3p inhibitor	cry1a	mimics vs. NC (48 hpf)	p=0.0211	*	3			1.00613	1.34365	0.244537	0.44593		0.909913	2.22298	1.29362	5.18547		1.1473	1.86515	0.574517	0.636292
			mimics vs. NC (60 hpf)	p=0.0011	**	3			1.05643	1.45231	0.209438	0.504734		1.19075	1.97476	1.79275	4.93099		1.03741	1.77448	0.361995	1.17065
		clock1a	mimics vs. NC (48 hpf)	p=0.0008	**	3			0.946588	1.59961	0.202118	0.552469		0.922954	2.22033	1.4569	3.46308		0.840187	1.99156	0.487087	0.919539
			mimics vs. NC (60 hpf)	p=0.0056	***	3		mean	1.00305	1.46519	0.218698	0.501044	mean	1.00787	2.13936	1.51442	4.52652	mean	1.0083	1.87706	0.474533	0.908826
		bmal1b	mimics vs. NC (48 hpf)	p=0.0085	**	3		cry1b (miR-204-3-3p inhibitor)	NC (48 hpf)	inhibitor (48 hpf)	NC (60 hpf)	inhibitor (60 hpf)	per1b (miR-204-3-3p inhibitor)	NC (48 hpf)	inhibitor (48 hpf)	NC (60 hpf)	inhibitor (60 hpf)
			mimics vs. NC (60 hpf)	p=0.0492	*	3			1.05647	1.28087	0.384309	0.589603		1.04629	1.36517	0.0145498	0.0271099
		cry1b	mimics vs. NC (48 hpf)	p=0.0496	**	3			1.00905	1.76776	0.243768	0.55452		0.84202	1.31934	0.013965	0.0234024
			mimics vs. NC (60 hpf)	p=0.0042	*	3			0.941031	1.47194	0.244603	0.624001		1.13507	1.35032	0.0150804	0.0294036
		per1b	mimics vs. NC (48 hpf)	p=0.0423	*	3		mean	1.00218	1.50686	0.290893	0.589374	mean	1.0078	1.34494	0.0145317	0.0266387
			mimics vs. NC (60 hpf)	p=0.0133	*	3		per2 (miR-204-3-3p inhibitor)	NC (48 hpf)	inhibitor (48 hpf)	NC (60 hpf)	inhibitor (60 hpf)	per3 (miR-204-3-3p inhibitor)	NC (48 hpf)	inhibitor (48 hpf)	NC (60 hpf)	inhibitor (60 hpf)
		per2	mimics vs. NC (48 hpf)	p=0.0464	*	3			1.11709	2.01738	0.23315	0.464192		1.00561	1.34365	0.244537	0.44593
			mimics vs. NC (60 hpf)	p=0.0027	**	3			0.896908	2.371	0.196531	0.590605		1.05643	1.45231	0.209438	0.504734
		per3	mimics vs. NC (48 hpf)	p=0.0396	*	3			0.998076	1.31951	0.101222	0.55549		0.946588	1.59961	0.202118	0.552469
			mimics vs. NC (60 hpf)	p=0.0497	*	3		mean	1.00402	1.90263	0.176968	0.536762	mean	1.00288	1.46519	0.218698	0.501044

## Sheet: Fig 6H-N
	Summary statistics_Fig 6H-N							Detailed numerical_Fig 6H-N
	Target gene vs. β-actin		Two-way ANOVA	P-value	Significance	N-value		cry1a (miR-430a-3p mimics)	NC (48 hpf)	mimics (48 hpf)	NC (60 hpf)	mimics (60 hpf)	clock1a (miR-430a-3p mimics)	NC (48 hpf)	mimics (48 hpf)	NC (60 hpf)	mimics (60 hpf)	bmal1b (miR-430a-3p mimics)	NC (48 hpf)	mimics (48 hpf)	NC (60 hpf)	mimics (60 hpf)
	miR-430a-3p mimics	cry1b	mimics vs. NC (48 hpf)	<0.0001	*	3			0.987301	0.305773	0.360453	0.190169		1.07183	0.600196	4.91585	3.51563		1.19311	0.722453	1.79349	0.374992
			mimics vs. NC (60 hpf)	p=0.0195	***	3			1.01286	0.408407	0.351692	0.198336		0.746593	0.239432	5.53701	3.97389		0.992351	0.690181	1.71608	0.322727
		clock1a	mimics vs. NC (48 hpf)	p=0.0252	*	3			1.23633	0.565996	0.354572	0.184341		1.24966	0.282499	4.44996	3.10837		0.90873	0.588882	1.56321	0.425214
			mimics vs. NC (60 hpf)	p=0.0488	*	3		mean	1.07883	0.426725	0.355572	0.190949	mean	1.02269	0.374042	4.96761	3.53263	mean	1.0314	0.667172	1.69093	0.374311
		bmal1b	mimics vs. NC (48 hpf)	p=0.0107	*	3		cry1b (miR-430a-3p mimics)	NC (48 hpf)	mimics (48 hpf)	NC (60 hpf)	mimics (60 hpf)	per1b (miR-430a-3p mimics)	NC (48 hpf)	mimics (48 hpf)	NC (60 hpf)	mimics (60 hpf)
			mimics vs. NC (60 hpf)	p<0.0001	***	3			1.17459	0.292169	0.415697	0.231041		0.98316	0.464575	0.307861	0.229876
		cry1a	mimics vs. NC (48 hpf)	p=0.004	**	3			1.00721	0.178695	0.442298	0.256106		1.01713	0.49183	0.298344	0.203543
			mimics vs. NC (60 hpf)	p=0.0021	**	3			0.8514	0.233067	0.364794	0.224813		1.24261	0.562869	0.236932	0.161881
		per1b	mimics vs. NC (48 hpf)	p=0.0027	**	3		mean	1.01107	0.234644	0.407596	0.23732	mean	1.08097	0.506425	0.281046	0.198433
			mimics vs. NC (60 hpf)	p=0.05	*	3		per2 (miR-430a-3p mimics)	NC (48 hpf)	mimics (48 hpf)	NC (60 hpf)	mimics (60 hpf)	per3 (miR-430a-3p mimics)	NC (48 hpf)	mimics (48 hpf)	NC (60 hpf)	mimics (60 hpf)
		per2	mimics vs. NC (48 hpf)	p=0.0428	*	3			1.03982	0.821944	0.546144	0.358167		0.987301	0.305773	0.360453	0.190169
			mimics vs. NC (60 hpf)	p=0.0222	*	3			0.842098	0.726332	0.571762	0.435802		1.01286	0.408407	0.351692	0.198336
		per3	mimics vs. NC (48 hpf)	p=0.0036	**	3			1.14203	0.674799	0.573515	0.31185		1.23633	0.565996	0.354572	0.184341
			mimics vs. NC (60 hpf)	p=0.0227	*	3		mean	1.00798	0.741025	0.563807	0.368607	mean	1.07883	0.426725	0.355572	0.190949
	Target gene vs. β-actin		Two-way ANOVA	P-value	Significance	N-value		cry1a (miR-430a-3p inhibitor)	NC (48 hpf)	inhibitor (48 hpf)	NC (60 hpf)	inhibitor (60 hpf)	clock1a (miR-430a-3p inhibitor)	NC (48 hpf)	inhibitor (48 hpf)	NC (60 hpf)	inhibitor (60 hpf)	bmal1b (miR-430a-3p inhibitor)	NC (48 hpf)	inhibitor (48 hpf)	NC (60 hpf)	inhibitor (60 hpf)
	miR-430a-3p inhibitor	cry1b	mimics vs. NC (48 hpf)	p=0.049	*	3			1.10103	2.58065	0.501885	1.54791		1.12287	2.60057	2.11542	3.35843		1.15958	0.368652	1.02434	0.662466
			mimics vs. NC (60 hpf)	p=0.0221	*	3			1.00658	2.39843	0.654443	1.63785		0.705413	1.72534	2.65166	3.6891		0.958096	0.698629	1.14459	0.612934
		clock1a	mimics vs. NC (48 hpf)	p=0.0214	*	3			0.908243	2.41982	0.724036	1.16619		1.26249	2.10838	2.96746	3.62198		0.900098	0.518585	1.06143	0.649615
			mimics vs. NC (60 hpf)	p=0.0497	*	3		mean	1.00528	2.4663	0.626788	1.45065	mean	1.03026	2.14477	2.57818	3.5565	mean	1.00593	0.528622	1.07678	0.641672
		bmal1b	mimics vs. NC (48 hpf)	p=0.0122	*	3		cry1b (miR-430a-3p inhibitor)	NC (48 hpf)	inhibitor (48 hpf)	NC (60 hpf)	inhibitor (60 hpf)	per1b (miR-430a-3p inhibitor)	NC (48 hpf)	inhibitor (48 hpf)	NC (60 hpf)	inhibitor (60 hpf)
			mimics vs. NC (60 hpf)	p=0.0458	*	3			1.53473	3.474	0.572225	1.26238		1.44572	2.62663	0.134566	0.149127
		cry1a	mimics vs. NC (48 hpf)	p=0.0079	**	3			0.710041	4.12015	0.886997	1.17646		1.06408	1.55428	0.129294	0.156604
			mimics vs. NC (60 hpf)	p=0.0066	**	3			0.917666	1.73121	0.247237	1.38896		0.65004	3.27876	0.121945	0.153617
		per1b	mimics vs. NC (48 hpf)	p=0.0405	*	3		mean	1.05415	3.10845	0.56882	1.27593	mean	1.05328	2.48656	0.128601	0.153116
			mimics vs. NC (60 hpf)	p=0.0121	*	3		per2 (miR-430a-3p inhibitor)	NC (48 hpf)	inhibitor (48 hpf)	NC (60 hpf)	inhibitor (60 hpf)	per3 (miR-430a-3p inhibitor)	NC (48 hpf)	inhibitor (48 hpf)	NC (60 hpf)	inhibitor (60 hpf)
		per2	mimics vs. NC (48 hpf)	p=0.0009	***	3			1.17286	2.12617	0.501718	1.99532		1.08426	1.7331	0.180627	0.386658
			mimics vs. NC (60 hpf)	p=0.0188	*	3			0.908938	1.8851	0.570531	1.33715		0.884715	1.79561	0.373185	0.609902
		per3	mimics vs. NC (48 hpf)	p=0.0034	**	3			0.938037	2.15737	0.417038	1.68913		1.04247	1.86939	0.296847	0.456454
			mimics vs. NC (60 hpf)	p=0.1593	ns	3		mean	1.00661	2.05621	0.496429	1.67387	mean	1.00381	1.79937	0.283553	0.484338

## Sheet: Fig 7C
	Detailed numerical_Fig 7C
	Time	mimics NC			miR-204-3-3p mimics
	hh:mm:ss	Mean	SEM	N	Mean	SEM	N
	0:00:00	635.907	132.992	12	567.039	230.622	8
	0:10:00	2146.87	409.359	12	1661.58	485.591	8
	0:20:00	2049.95	454.192	12	1451.74	278.066	8
	0:30:00	2088.4	469.606	12	795.374	250.941	8
	0:40:00	1924.94	430.029	12	642.068	240.296	8
	0:50:00	1261.7	271.034	12	1254.71	392.413	8
	1:00:00	1805.37	324.811	12	1008.17	422.372	8
	1:10:00	2509.03	431.005	12	1173.46	349.249	8
	1:20:00	2451.38	459.277	12	928.498	324.018	8
	1:30:00	1940	470.996	12	915.015	326.063	8
	1:40:00	2016.82	486.779	12	1212.35	429.967	8
	1:50:00	1993.59	496.299	12	1251.49	446.417	8
	2:00:00	2344.69	557.6	12	956.304	291.295	8
	2:10:00	2480	449.464	12	834.027	310.785	8
	2:20:00	1990.62	418.358	12	623.573	284.512	8
	2:30:00	1960.13	461.629	12	712.733	296.409	8
	2:40:00	1915.67	468.395	12	761.398	325.69	8
	2:50:00	1878.63	424.026	12	910.187	351.157	8
	3:00:00	1932.76	416.757	12	857.224	352.08	8
	3:10:00	2083.66	363.975	12	945.599	312.379	8
	3:20:00	1789.82	497.119	12	919.948	315.236	8
	3:30:00	1936.81	450.25	12	975.502	334.293	8
	3:40:00	2145.84	459.922	12	935.256	372.045	8
	3:50:00	1972.98	469.741	12	892.354	326.692	8
	4:00:00	2086.1	486.912	12	1151.24	348.9	8
	4:10:00	2062.51	445.675	12	1010.13	334.275	8
	4:20:00	1653.57	417.759	12	892.652	319.736	8
	4:30:00	1812.61	466.255	12	729.02	335.003	8
	4:40:00	2080.55	412.809	12	836.79	339.53	8
	4:50:00	2217.89	422.237	12	836.358	330.467	8
	5:00:00	1799.39	447.98	12	691.402	288.661	8
	5:10:00	1911.5	469.039	12	963.69	383.312	8
	5:20:00	1544.35	322.774	12	887.98	329.377	8
	5:30:00	1496.01	352.26	12	734.511	285.511	8
	5:40:00	1791.54	335.672	12	765.817	311.998	8
	5:50:00	1589.44	344.19	12	980.042	360.258	8
	6:00:00	1457.03	318.004	12	746.612	287.005	8
	6:10:00	1590.3	310.538	12	894.195	337.455	8
	6:20:00	1447.43	334.409	12	1008.23	394.173	8
	6:30:00	1941.72	298.78	12	788.349	318.107	8
	6:40:00	1465.51	364.897	12	748.935	360.176	8
	6:50:00	1730.83	447.116	12	835.66	371.854	8
	7:00:00	1568.58	350.534	12	1103.43	481.034	8
	7:10:00	1683.05	300.709	12	1042.53	473.008	8
	7:20:00	1525.98	336.049	12	776.817	333.154	8
	7:30:00	1618.71	334.276	12	965.063	368.068	8
	7:40:00	1496.04	340.147	12	1153.62	510.67	8
	7:50:00	1770.42	362.481	12	1059.12	479.885	8
	8:00:00	1598.49	349.447	12	1066.84	449.615	8
	8:10:00	1682.98	323.85	12	1092.5	476.038	8
	8:20:00	1883.57	288.139	12	930.547	422.018	8
	8:30:00	1700.47	332.368	12	820.475	335.393	8
	8:40:00	1597.62	337.612	12	801.961	259.544	8
	8:50:00	1684.67	375.115	12	943.789	418.013	8
	9:00:00	1569.85	351.614	12	1002.01	439.898	8
	9:10:00	1761.07	354.87	12	968.412	389.661	8
	9:20:00	1552.59	377.605	12	813.891	363.046	8
	9:30:00	1484.93	310.989	12	843.905	343.761	8
	9:40:00	1700.7	351.717	12	929.146	365.944	8
	9:50:00	1629.79	323.769	12	958.807	345.566	8
	10:00:00	1992.31	329.316	12	892.705	376.642	8
	10:10:00	1453.48	351.903	12	815.716	338.326	8
	10:20:00	1682	295.613	12	844.102	341.673	8
	10:30:00	1944.4	373.484	12	887.007	361.114	8
	10:40:00	1728.18	329.776	12	852.124	376.392	8
	10:50:00	1436.89	337.495	12	891.975	347.435	8
	11:00:00	1411.44	274.753	12	845.025	370.201	8
	11:10:00	1642.22	325.796	12	789.559	300.108	8
	11:20:00	1443.98	300.587	12	832.479	312.117	8
	11:30:00	1364.71	297.36	12	817.176	367.421	8
	11:40:00	1607.73	292.408	12	720.973	282.071	8
	11:50:00	1503.67	298.736	12	810.013	367.344	8
	12:00:00	2446.01	331.902	12	1419.02	334.463	8
	12:10:00	757.552	162.571	12	484.038	137.83	8
	12:20:00	645.888	227.135	12	369.95	122.816	8
	12:30:00	647.585	194.675	12	339.957	134.532	8
	12:40:00	607.499	172.279	12	300.684	126.445	8
	12:50:00	564.061	237.309	12	318.273	134.12	8
	13:00:00	540.369	225.548	12	330.851	113.875	8
	13:10:00	592.293	226.879	12	391.951	98.1816	8
	13:20:00	621.69	224.261	12	302.588	96.3463	8
	13:30:00	610.454	230.956	12	383.468	115.529	8
	13:40:00	573.745	210.395	12	370.894	141.615	8
	13:50:00	541.932	221.327	12	336.341	114.876	8
	14:00:00	608.569	237.309	12	302.317	89.0798	8
	14:10:00	628.25	233.709	12	286.03	88.8091	8
	14:20:00	738.101	281.861	12	292.977	81.03	8
	14:30:00	614.77	224.419	12	285.302	102.428	8
	14:40:00	566.036	233.079	12	373.064	98.9095	8
	14:50:00	576.512	231.93	12	279.159	91.0038	8
	15:00:00	734.671	250.137	12	305.578	93.747	8
	15:10:00	559.147	219.404	12	348.707	96.4859	8
	15:20:00	610.745	222.947	12	298.089	81.2768	8
	15:30:00	624.152	224.934	12	367.27	104.03	8
	15:40:00	559.273	218.423	12	338.064	78.8787	8
	15:50:00	608.275	220.836	12	294.856	78.1264	8
	16:00:00	1054.31	222.542	12	603.167	161.237	8
	16:10:00	1268.21	280.231	12	609.143	186.731	8
	16:20:00	795.871	270.435	12	358.318	155.759	8
	16:30:00	634.059	225.937	12	230.904	101.439	8
	16:40:00	675.749	221.834	12	304.895	147.48	8
	16:50:00	617.652	239.119	12	279.345	102.81	8
	17:00:00	602.18	226.472	12	222.137	80.5138	8
	17:10:00	614.436	216.066	12	247.607	84.4828	8
	17:20:00	566.586	227.855	12	282.432	121.433	8
	17:30:00	626.605	234.309	12	253.043	104.872	8
	17:40:00	619.539	196.235	12	183.56	57.7412	8
	17:50:00	559.283	196.889	12	208.462	76.728	8
	18:00:00	594.307	211.4	12	231.333	99.472	8
	18:10:00	510.868	219.624	12	189.517	59.9751	8
	18:20:00	648.075	226.978	12	182.258	65.3538	8
	18:30:00	615.397	201.592	12	192.545	80.2347	8
	18:40:00	697.031	232.651	12	255.989	85.1137	8
	18:50:00	678.336	212.216	12	194.597	73.3934	8
	19:00:00	647.872	225.705	12	146.416	60.7162	8
	19:10:00	646.067	227.872	12	170.377	63.608	8
	19:20:00	790.496	285.905	12	167.188	53.9971	8
	19:30:00	632.392	224.457	12	135.713	50.37	8
	19:40:00	665.999	222.085	12	160.43	59.9704	8
	19:50:00	613.121	219.654	12	182.76	66.3696	8
	20:00:00	656.168	213.773	12	177.209	57.4828	8
	20:10:00	571.451	211.283	12	197.725	72.8931	8
	20:20:00	724.392	212.488	12	212.577	105.558	8
	20:30:00	652.552	225.967	12	192.103	62.8647	8
	20:40:00	597.119	221.923	12	173.001	77.5439	8
	20:50:00	719.441	231.601	12	254.109	89.0937	8
	21:00:00	651.5	217.457	12	201.121	93.1829	8
	21:10:00	657.289	219.751	12	295.602	171.28	8
	21:20:00	630.978	207.012	12	184.582	59.2179	8
	21:30:00	644.116	218.795	12	179.848	51.4957	8
	21:40:00	601.644	203.676	12	236.903	68.7891	8
	21:50:00	695.672	210.758	12	250.936	81.1887	8
	22:00:00	679.556	234.739	12	201.343	68.7498	8
	22:10:00	706.708	230.127	12	223.307	66.689	8
	22:20:00	630.051	196.232	12	221.348	66.4203	8
	22:30:00	746.303	224.677	12	254.959	79.3336	8
	22:40:00	711.37	234.048	12	254.387	114.051	8
	22:50:00	613.126	208.325	12	262.037	96.7925	8
	23:00:00	695.362	229.722	12	276.93	77.9209	8
	23:10:00	791.043	207.847	12	248.501	76.3319	8
	23:20:00	762.097	217.34	12	365.004	140.929	8
	23:30:00	803.835	228.784	12	292.221	149.45	8
	23:40:00	801.565	235.258	12	320.564	129.014	8
	23:50:00	684.075	204.579	12	267.378	88.8869	8
	24:00:00	1053.89	185.573	12	721.663	292.043	8
	24:10:00	2138.33	255.968	12	1044.47	431.169	8
	24:20:00	2086.12	335.129	12	1181.61	465.514	8
	24:30:00	1977.03	292.343	12	1051.7	428.691	8
	24:40:00	1950.41	308.973	12	1086.18	450.098	8
	24:50:00	1756.75	320.106	12	993.396	439.186	8
	25:00:00	2136.1	340.093	12	1076.13	448.339	8
	25:10:00	2033.28	399.739	12	1005.45	446.085	8
	25:20:00	2154.28	413.359	12	1105.13	393.36	8
	25:30:00	1963.01	425.712	12	902.026	420.485	8
	25:40:00	1915.87	308.821	12	1091.87	450.614	8
	25:50:00	1935.75	313.028	12	1083.91	476.746	8
	26:00:00	1884.59	386.502	12	942.435	393.83	8
	26:10:00	1888.38	314.174	12	994.465	412.604	8
	26:20:00	1960.52	381.691	12	973.735	411.266	8
	26:30:00	1961.88	343.862	12	1170.88	489.171	8
	26:40:00	2112.44	389.594	12	1111.71	480.824	8
	26:50:00	2023.48	337.784	12	995.567	375.361	8
	27:00:00	1933.41	283.497	12	1099.93	405.455	8
	27:10:00	2085.28	324.278	12	1281.81	514.048	8
	27:20:00	1987.94	372.045	12	1076.42	393.407	8
	27:30:00	1871.76	317.54	12	1131.85	401.229	8
	27:40:00	1644.72	329.105	12	874.916	386.106	8
	27:50:00	1964.38	329.982	12	940.673	416.873	8
	28:00:00	1963.27	293.825	12	999.227	394.599	8
	28:10:00	1793.23	307.024	12	968.617	429.22	8
	28:20:00	1946.43	286.655	12	1033.44	418.103	8
	28:30:00	2013.89	288.643	12	997.071	403.765	8
	28:40:00	2022.55	264.911	12	985.528	414.187	8
	28:50:00	1706.7	301.958	12	922.194	402.68	8
	29:00:00	1892.53	270.514	12	1155.5	413.315	8
	29:10:00	1889.44	270.75	12	995.386	397.457	8
	29:20:00	1892.34	288.995	12	1010.13	422.06	8
	29:30:00	1999.04	297.906	12	871.814	414.599	8
	29:40:00	1968.92	276.507	12	878.326	413.192	8
	29:50:00	1921.52	269.801	12	926.146	405.324	8
	30:00:00	1847.32	250.478	12	984.07	407.775	8
	30:10:00	1890.22	255.816	12	966.05	423.763	8
	30:20:00	1782.68	259.419	12	978.458	392.46	8
	30:30:00	1717.41	276.326	12	930.591	406.153	8
	30:40:00	1790.13	312.069	12	987.319	430.807	8
	30:50:00	1861.6	268.282	12	983.669	411.132	8
	31:00:00	1883.75	274.331	12	1078.94	409.634	8
	31:10:00	1819.22	269.929	12	1178.05	454.306	8
	31:20:00	1745.69	293.724	12	1243.48	441.463	8
	31:30:00	1767.99	291.6	12	1091.46	442.165	8
	31:40:00	1688	282.08	12	1022.34	421.675	8
	31:50:00	1737.21	275.739	12	1003.27	425.129	8
	32:00:00	1693.43	297.395	12	1056.97	451.025	8
	32:10:00	1680.27	277.695	12	1024.48	430.631	8
	32:20:00	1611.38	278.251	12	1084.66	410.002	8
	32:30:00	1619.41	310.653	12	1037.05	413.908	8
	32:40:00	1572.84	273.954	12	1140.14	444.823	8
	32:50:00	1610.11	274.098	12	898.758	388.106	8
	33:00:00	1594.38	295.154	12	1060.99	408.868	8
	33:10:00	1739.32	206.036	12	988.385	407.934	8
	33:20:00	1638.07	256.252	12	942.305	421.386	8
	33:30:00	1646.45	258.479	12	1082.55	419.353	8
	33:40:00	1553.86	251.464	12	1073.85	350.576	8
	33:50:00	1755.86	205.588	12	910.116	349.884	8
	34:00:00	1735.66	211.894	12	916.352	362.484	8
	34:10:00	1537.41	255.601	12	855.981	367.551	8
	34:20:00	1454.61	255.023	12	823.638	311.981	8
	34:30:00	1438.91	263.763	12	871.216	339.681	8
	34:40:00	1439.82	269.041	12	893.296	321.319	8
	34:50:00	1346.26	259.638	12	809.027	308.527	8
	35:00:00	1449.29	248.003	12	804.905	313.19	8
	35:10:00	1392.9	255.287	12	792.263	343.614	8
	35:20:00	1311.55	207.487	12	785.508	300.853	8
	35:30:00	1346.84	226.532	12	856.384	333.771	8
	35:40:00	1425.11	232.758	12	701.374	238.55	8
	35:50:00	1385.72	245.541	12	783.88	291.892	8
	36:00:00	1499.88	194.961	12	886.467	349.698	8
	36:10:00	574.238	136.044	12	218.352	81.728	8
	36:20:00	544.682	198.669	12	272.335	88.2101	8
	36:30:00	569.394	144.434	12	226.606	74.4911	8
	36:40:00	606.959	196.213	12	180.658	73.39	8
	36:50:00	562.123	183.586	12	241.216	92.6435	8
	37:00:00	608.463	188.726	12	227.584	78.8084	8
	37:10:00	631.832	197.865	12	197.43	55.9214	8
	37:20:00	506.295	192.14	12	248.633	85.9245	8
	37:30:00	593.547	175.363	12	334.504	98.1973	8
	37:40:00	542.04	144.192	12	307.059	79.2278	8
	37:50:00	597.189	160.745	12	355.965	117.074	8
	38:00:00	616.507	173.037	12	229.694	73.0766	8
	38:10:00	543.37	179.946	12	251.718	89.2133	8
	38:20:00	562.278	168.032	12	245.193	103.579	8
	38:30:00	516.717	150.866	12	250.242	89.8414	8
	38:40:00	502.387	138.096	12	249.202	78.17	8
	38:50:00	430.839	132.077	12	291.069	90.5544	8
	39:00:00	509.652	164.015	12	348.827	128.091	8
	39:10:00	550.612	223.734	12	258.139	87.3263	8
	39:20:00	549.21	201.934	12	247.507	84.852	8
	39:30:00	583.277	203.8	12	339.26	101.499	8
	39:40:00	497.432	174.072	12	335.677	102.88	8
	39:50:00	980.169	204.716	12	579.751	189.929	8
	40:00:00	652.639	173.644	12	480.121	188.53	8
	40:10:00	511.005	154.254	12	360.412	119.396	8
	40:20:00	452.069	141.113	12	321.574	98.537	8
	40:30:00	504.684	171.387	12	399.51	127.055	8
	40:40:00	538.201	177.638	12	397.684	136.225	8
	40:50:00	569.49	168.9	12	453.501	161.698	8
	41:00:00	564.043	187.488	12	374.409	124.241	8
	41:10:00	490.009	170.067	12	424.981	157.325	8
	41:20:00	518.881	154.958	12	366.844	123.625	8
	41:30:00	463.077	134.577	12	465.222	161.114	8
	41:40:00	492.337	146.317	12	379.419	113.937	8
	41:50:00	566.959	189.492	12	344.862	108.311	8
	42:00:00	528.188	164.504	12	308.852	106.858	8
	42:10:00	583.547	173.238	12	323.066	122.92	8
	42:20:00	469.462	155.339	12	315.796	155.794	8
	42:30:00	454.066	152.706	12	241.311	79.9169	8
	42:40:00	478.998	147.857	12	359.222	126.847	8
	42:50:00	511.43	153.704	12	345.541	131.638	8
	43:00:00	421.839	157.119	12	288.786	103.474	8
	43:10:00	426.192	172.106	12	363.876	137.51	8
	43:20:00	476.79	163.031	12	411.65	175.411	8
	43:30:00	459.306	148.678	12	476.532	187.352	8
	43:40:00	515.651	167.498	12	314.144	90.2087	8
	43:50:00	432.133	148.883	12	330.45	114.75	8
	44:00:00	428.043	166.454	12	333.355	111.797	8
	44:10:00	438.453	151.068	12	297.227	87.0625	8
	44:20:00	560.369	166.789	12	336.128	96.0118	8
	44:30:00	502.336	154.116	12	329.865	100.839	8
	44:40:00	506.934	155.409	12	328.964	134.932	8
	44:50:00	333.173	102.753	12	303.744	114.813	8
	45:00:00	363.058	107.375	12	345.358	123.864	8
	45:10:00	351.422	113.042	12	277.165	75.7448	8
	45:20:00	369.368	123.558	12	444.746	212.529	8
	45:30:00	411.353	130.208	12	248.281	81.798	8
	45:40:00	394.081	115.817	12	370.238	116.565	8
	45:50:00	354.794	118.348	12	345.345	150.101	8
	46:00:00	357.624	112.432	12	248.981	74.3097	8
	46:10:00	396.929	135.559	12	376.503	120.167	8
	46:20:00	424.184	127.879	12	341.867	78.0179	8
	46:30:00	402.03	119.35	12	323.537	103.964	8
	46:40:00	421.752	126.956	12	405.206	156.389	8
	46:50:00	477.034	142.94	12	367.443	149.042	8
	47:00:00	441.296	138.582	12	356.008	114.1	8
	47:10:00	519.824	152.566	12	411.015	132.133	8
	47:20:00	442.53	152.025	12	337.987	113.036	8
	47:30:00	439.329	150.903	12	511.199	222.32	8
	47:40:00	480.57	138.782	12	382.807	188.967	8
	47:50:00	417.204	111.373	12	459.765	142.138	8
	48:00:00	922.318	147.352	12	865.364	293.889	8

## Sheet: Fig 7D
	Summary statistics_Fig 7D							Detailed numerical_Fig 7D (Amplitude)			Detailed numerical_Fig 7D (Distance moved)
			Two-way ANOVA	P-value	Significance	N-value		Amplitude, miR-204-3-3p mimics, LD			miR-204-3-3p mimics Group				mimics NC Group
	miR-204-3-3p LD	Amplitude	NC			8		mimics NC	miR-204-3-3p mimics		6-dpf_Light Peroid	6-dpf_Dark Peroid	7-dpf_Light Peroid	7-dpf_Dark Peroid	6-dpf_Light Peroid	6-dpf_Dark Peroid	7-dpf_Light Peroid	7-dpf_Dark Peroid
			NC vs. mimics	P=0.0166	*	12		0.457258	0.275545		116623	73485.3	67779.2	5075.03	38159.4	11469.7	17.378	1.83361
		Distance moved	NC			8		1.50302	0.212824		116888	79440.7	175905	75613.4	9940.94	19908	20975.7	27900.8
			NC vs. mimics (6 dpf) Light	P=0.0075	**	12		0.854796	0.448948		53312.8	40724.4	65745.8	76308.4	136847	17407.7	168509	13684.5
			NC vs. mimics (6 dpf) Dark	P=0.9536	ns	12		0.806279	0.467512		44468.5	34141.4	54111.8	66699.6	44324.5	17362.9	50287.3	26966.5
			NC vs. mimics (7 dpf) Light	P=0.0091	**	12		0.444004	0.702743		171607	18370	156185	15719.6	164104	41181.5	48625.7	33470.4
			NC vs. mimics (7 dpf) Dark	P=0.9723	ns	12		0.698241	0.073826		64484.1	33700.9	43742.8	30443	22681	9088.77	22207.3	27868.1
								1.31245	0.661729		31925.9	28231.2	53527.1	17621.7	53150.2	50423.5	104002	67325.5
								1.90416	0.368928		224366	31684.8	206217	85581	20397	45813.5	7.50956	11.129
								0.963833			233892	12191.3	203890	14107.7
								0.560275			195910	19044.9	204568	22667.7
								2.06728			191646	21223.1	170521	15700.3
								0.428398			163353	28584.1	133088	18388
							Mean	1	0.401507	Mean	134040	35068.5	127940	36993.8	61200.5	26581.9	51829	24653.6

## Sheet: Fig 7E
	Detailed numerical_Fig 7E
	Time	inhibitor NC			miR-204-3-3p inhibitor
	hh:mm:ss	Mean	SEM	N	Mean	SEM	N
	0:00:00	488.751	96.2906	10	473.35	90.2416	11
	0:10:00	907.776	213.5	10	890.128	195.479	11
	0:20:00	1311.41	386.961	10	1266.39	272.367	11
	0:30:00	1575.69	414.352	10	1382.33	296.422	11
	0:40:00	1430.85	397.138	10	1198.43	250.54	11
	0:50:00	1654.37	450.177	10	1021.53	207.947	11
	1:00:00	1328.76	274.585	10	988.774	213.652	11
	1:10:00	849.961	254.382	10	911.384	193.529	11
	1:20:00	1179.87	297.275	10	1184.2	196.359	11
	1:30:00	1577.72	361.177	10	1558.64	227.277	11
	1:40:00	1480.07	348.51	10	1668.88	250.029	11
	1:50:00	1437.33	305.637	10	1374.7	235.128	11
	2:00:00	2367.16	483.401	10	1592.36	280.151	11
	2:10:00	2290.05	404.859	10	1682.67	327.672	11
	2:20:00	1580.06	304.097	10	1367.32	293.701	11
	2:30:00	1501.64	363.921	10	1500.8	305.274	11
	2:40:00	1296.87	314.889	10	1406.29	319.086	11
	2:50:00	1658.74	333.228	10	1735.61	300	11
	3:00:00	1799.46	378.748	10	1750.36	378.56	11
	3:10:00	1912.93	389.709	10	1732.8	313.88	11
	3:20:00	1959.56	385.947	10	1776.57	302.299	11
	3:30:00	1495.68	315.36	10	1829.45	347.372	11
	3:40:00	1482.94	261.988	10	1318.48	216.518	11
	3:50:00	1452.22	334.836	10	1276.7	227.204	11
	4:00:00	1810.26	488.769	10	1593.11	227.57	11
	4:10:00	1458.93	391.631	10	1672.07	243.253	11
	4:20:00	1489.47	356.948	10	1404.14	245.447	11
	4:30:00	2004.42	458.593	10	1275.11	221.191	11
	4:40:00	2063.98	479.904	10	1285.76	207.939	11
	4:50:00	1567.25	253.942	10	1493.51	207.631	11
	5:00:00	1477.76	346.972	10	1624.15	224.26	11
	5:10:00	1561.33	239.25	10	1395.78	222.709	11
	5:20:00	1381.1	266.212	10	1466.3	240.398	11
	5:30:00	1445.6	185.946	10	1540.57	218.682	11
	5:40:00	1457.34	251.855	10	1567.53	235.811	11
	5:50:00	1418.73	243.206	10	1546.83	248.534	11
	6:00:00	1476.34	245.753	10	1580.45	285.977	11
	6:10:00	1648.63	365.377	10	1673.69	296.123	11
	6:20:00	1980.25	330.002	10	1831.39	334.032	11
	6:30:00	1956.93	300.83	10	1853.45	344.411	11
	6:40:00	1329.01	269.102	10	1544.32	264.023	11
	6:50:00	1469.01	293.258	10	1603.85	294.801	11
	7:00:00	1510.9	250.37	10	1328.3	275.321	11
	7:10:00	1532.26	310.991	10	1503.23	256.675	11
	7:20:00	1903.79	310.052	10	1503.43	268.327	11
	7:30:00	1637.26	315.08	10	1531.61	240.726	11
	7:40:00	1515.08	247.49	10	1534.58	241.495	11
	7:50:00	1547.49	285.062	10	1601.16	243.638	11
	8:00:00	1455.18	303.911	10	1803.51	262.516	11
	8:10:00	1525.23	348.564	10	1761.87	242.104	11
	8:20:00	1815.23	331.073	10	1723.55	275.887	11
	8:30:00	2562.36	477.731	10	1682.35	269.096	11
	8:40:00	1520.58	337.681	10	1698.76	286.049	11
	8:50:00	1437.77	321.82	10	1799.14	282.275	11
	9:00:00	1780.63	281.772	10	1659.71	270.342	11
	9:10:00	1918.02	414.114	10	1628.44	255.832	11
	9:20:00	1463.04	239.991	10	1735.93	272.437	11
	9:30:00	1447.18	287.624	10	1548.62	242.589	11
	9:40:00	1348.4	260.695	10	1526.01	219.465	11
	9:50:00	1513.99	221.283	10	1592.06	223.771	11
	10:00:00	1400.23	245.136	10	1544.3	205.846	11
	10:10:00	1468.41	222.718	10	1598.58	225.871	11
	10:20:00	1488.6	270.255	10	1598.48	203.178	11
	10:30:00	1405.72	280.545	10	1523.35	226.817	11
	10:40:00	1348.86	257.689	10	1488.02	226.548	11
	10:50:00	1439.78	260.47	10	1580.55	229.188	11
	11:00:00	1467.49	266.645	10	1600.97	240.233	11
	11:10:00	1204.89	239.27	10	1554.95	239.096	11
	11:20:00	1273.54	242.126	10	1587.19	236.161	11
	11:30:00	1408.46	217.991	10	1665.02	249.414	11
	11:40:00	1543.65	251.706	10	1521.24	208.152	11
	11:50:00	1293.93	228.744	10	1571.12	213.166	11
	12:00:00	1531.85	287.634	10	1623.41	186.83	11
	12:10:00	1214.09	191.966	10	1447.26	173.288	11
	12:20:00	1177.48	168.116	10	1315.21	178.521	11
	12:30:00	1106.39	191.732	10	1403.13	211.479	11
	12:40:00	1150.82	190.674	10	1478.88	212.013	11
	12:50:00	1108.16	168.81	10	1354.32	199.679	11
	13:00:00	1011.22	181.571	10	1311.14	191.266	11
	13:10:00	858.12	141.418	10	1289.29	191.03	11
	13:20:00	841.03	141.425	10	1267.48	189.72	11
	13:30:00	812.015	144.978	10	1332.36	202.714	11
	13:40:00	919.637	124.015	10	1251.07	164.81	11
	13:50:00	825.541	116.788	10	1232.87	150.426	11
	14:00:00	918.355	127.051	10	1179.3	151.593	11
	14:10:00	721.192	97.5153	10	1240.19	179.823	11
	14:20:00	746.316	69.7535	10	1297.63	184.196	11
	14:30:00	917.183	142.343	10	1147.27	173.58	11
	14:40:00	947.966	136.642	10	1201.66	164.235	11
	14:50:00	845.412	129.876	10	1197.3	166.591	11
	15:00:00	839.203	169.283	10	1155.26	136	11
	15:10:00	863.565	164.862	10	1175.35	144.629	11
	15:20:00	924.778	134.956	10	1125.46	154.762	11
	15:30:00	827.889	143.896	10	1106.48	139.988	11
	15:40:00	836.185	113.229	10	1115.38	126.622	11
	15:50:00	922.762	138.215	10	1087.01	146.635	11
	16:00:00	945.531	134.929	10	1020.83	149.061	11
	16:10:00	684.449	122.443	10	1048.91	161.343	11
	16:20:00	688.803	132.01	10	1044.62	163.208	11
	16:30:00	737.578	138.372	10	931.668	166.718	11
	16:40:00	741.669	130.611	10	1046.81	177.253	11
	16:50:00	717.575	125.144	10	946.05	166.81	11
	17:00:00	820.251	112.13	10	926.553	153.357	11
	17:10:00	733.007	123.77	10	984.255	162.103	11
	17:20:00	651.583	80.7252	10	947.373	184.796	11
	17:30:00	668.985	131.222	10	842.643	149.906	11
	17:40:00	624.805	101.991	10	818.769	145.765	11
	17:50:00	661.842	103.736	10	844.274	128.377	11
	18:00:00	723.152	77.3201	10	838.831	133.824	11
	18:10:00	562.517	84.4899	10	821.522	126.572	11
	18:20:00	554.628	71.7075	10	854.356	141.258	11
	18:30:00	589.748	107.097	10	809.16	137.294	11
	18:40:00	537.212	95.6283	10	857.824	137.333	11
	18:50:00	497.647	75.7154	10	778.023	132.255	11
	19:00:00	528.107	87.8726	10	763.479	130.235	11
	19:10:00	524.126	111.005	10	895.481	156.76	11
	19:20:00	525.628	97.069	10	769.905	125.307	11
	19:30:00	429.15	68.4468	10	771.112	125.509	11
	19:40:00	455.694	69.7273	10	690.763	123.037	11
	19:50:00	443.273	79.439	10	684.101	131.831	11
	20:00:00	362.223	67.2764	10	717.687	148.059	11
	20:10:00	475.649	121.705	10	701.35	157.914	11
	20:20:00	490.268	112.612	10	772.642	132.997	11
	20:30:00	551.979	85.7528	10	775.979	126.005	11
	20:40:00	525.909	77.701	10	771.239	136.696	11
	20:50:00	369.869	48.2801	10	715.833	122.928	11
	21:00:00	478.434	70.296	10	626.789	123.263	11
	21:10:00	404.584	63.5458	10	709.284	118.021	11
	21:20:00	393.217	41.7966	10	728.097	92.9271	11
	21:30:00	423.08	61.7236	10	692.097	117.173	11
	21:40:00	481.157	86.839	10	673.626	103.261	11
	21:50:00	394.966	68.1136	10	697.768	110.474	11
	22:00:00	464.221	59.5529	10	664.947	90.8308	11
	22:10:00	462.016	49.2962	10	645.077	81.9984	11
	22:20:00	471.609	82.9982	10	687.079	99.8269	11
	22:30:00	428.074	78.1247	10	789.499	97.6082	11
	22:40:00	502.906	52.7617	10	651.46	112.444	11
	22:50:00	446.825	75.086	10	721.206	126.277	11
	23:00:00	470.179	61.9194	10	614.696	77.7918	11
	23:10:00	449.536	74.2637	10	646.823	78.0723	11
	23:20:00	482.789	99.5465	10	652.556	123.779	11
	23:30:00	484.901	69.5232	10	652.731	107.993	11
	23:40:00	460.736	89.0878	10	669.741	130.262	11
	23:50:00	560.027	100.016	10	713.333	112.714	11
	24:00:00	757.645	154.986	10	1031.13	157.561	11
	24:10:00	995.534	176.513	10	1040.49	149.257	11
	24:20:00	808.066	149.553	10	1131.8	159.076	11
	24:30:00	929.973	162.148	10	1275.22	204.143	11
	24:40:00	882.052	133.6	10	1132.79	127.429	11
	24:50:00	831.369	137.48	10	1235.55	155.709	11
	25:00:00	1051.58	146.625	10	1364.79	196.524	11
	25:10:00	1247.85	197.31	10	1486.3	195.875	11
	25:20:00	966.319	152.841	10	1350.19	185.07	11
	25:30:00	1232.87	252.455	10	1425.56	188.966	11
	25:40:00	1634.1	294.184	10	1595.41	235.655	11
	25:50:00	1102.66	200.195	10	1596.16	224.795	11
	26:00:00	1028.95	175.143	10	1239.49	203.244	11
	26:10:00	1053.53	196.35	10	1053.46	237.53	11
	26:20:00	1515.19	301.013	10	1480.99	203.077	11
	26:30:00	1498.54	269.963	10	1679.5	221.23	11
	26:40:00	1495.55	317.629	10	1468.93	218.726	11
	26:50:00	1654.6	365.171	10	1429.65	227.898	11
	27:00:00	1280.37	285.195	10	1623.49	206.426	11
	27:10:00	1276.85	216.69	10	1594.34	249.946	11
	27:20:00	1153.11	241.091	10	1738.32	222.516	11
	27:30:00	1133.65	211.142	10	1760.82	191.982	11
	27:40:00	1063.22	208.635	10	1691.64	212.559	11
	27:50:00	1183.78	203.921	10	1704.29	216.815	11
	28:00:00	1287.3	226.877	10	1629.56	225.353	11
	28:10:00	1096.25	172.068	10	1759.78	196.52	11
	28:20:00	1243.95	199.627	10	1696.72	189.96	11
	28:30:00	1433.38	197.877	10	1551.63	247.401	11
	28:40:00	1372.7	126.117	10	1868.14	242.628	11
	28:50:00	1264.11	169.484	10	1913.56	234.881	11
	29:00:00	1491.06	131.014	10	1842.22	190.189	11
	29:10:00	1240.13	194.814	10	1649.56	193.533	11
	29:20:00	1092.48	179.124	10	1717.7	181.286	11
	29:30:00	1312.88	124.978	10	1769.35	192.62	11
	29:40:00	1286.58	164.08	10	1754.49	179.837	11
	29:50:00	1208.62	151.22	10	1776.95	192.697	11
	30:00:00	1381.25	144.717	10	1782.6	215.779	11
	30:10:00	1401.42	220.356	10	1778.32	218.893	11
	30:20:00	1265.13	184.019	10	1826.6	177.815	11
	30:30:00	1810.23	209.026	10	1823.3	170.505	11
	30:40:00	1890.53	176.411	10	1713.64	163.706	11
	30:50:00	1503.14	313.036	10	1632.73	201.695	11
	31:00:00	1535.49	185.731	10	1746.54	228.56	11
	31:10:00	1269.05	213.303	10	1649.17	202.752	11
	31:20:00	1714.56	220.275	10	1675.58	171.261	11
	31:30:00	1141.72	235.326	10	1543.12	198.86	11
	31:40:00	1194.15	223.344	10	1669.13	181.2	11
	31:50:00	1457.6	197.598	10	1699.16	202.01	11
	32:00:00	1387.53	187.24	10	1716.05	200.452	11
	32:10:00	1239.29	223.869	10	1823.18	179.115	11
	32:20:00	1297.72	205.943	10	1788.4	174.074	11
	32:30:00	1393.08	202.429	10	1659.24	183.681	11
	32:40:00	1447.37	146.79	10	1647.13	155.474	11
	32:50:00	1494.22	121.219	10	1633.59	199.685	11
	33:00:00	1362.41	212.083	10	1813.08	214.943	11
	33:10:00	1695.45	219.693	10	1571.68	154.235	11
	33:20:00	1414.11	226.142	10	1493.79	173.068	11
	33:30:00	1393.84	196.46	10	1471.3	193.614	11
	33:40:00	1277.31	179.35	10	1536.24	176.565	11
	33:50:00	1447.4	154.84	10	1380.27	226.706	11
	34:00:00	1396.06	261.581	10	1449.31	185.012	11
	34:10:00	1313.47	297.004	10	1475.08	220.703	11
	34:20:00	1373.78	214.761	10	1595.36	222.888	11
	34:30:00	1349.33	261.402	10	1579.83	221.072	11
	34:40:00	1342.49	249.828	10	1522.01	225.657	11
	34:50:00	1371.98	244.132	10	1456.32	227.299	11
	35:00:00	1447.15	223.502	10	1477.23	211.749	11
	35:10:00	1118.89	197.551	10	1527.19	204.36	11
	35:20:00	1049.04	181.056	10	1478.38	186.192	11
	35:30:00	1016.63	162.208	10	1415.69	195.23	11
	35:40:00	977.052	164.736	10	1384.15	201.095	11
	35:50:00	1080.38	124.529	10	1447.48	161.023	11
	36:00:00	1442.69	159.953	10	1474.18	134.623	11
	36:10:00	735.307	100.842	10	1010.71	149.664	11
	36:20:00	731.114	147.395	10	1033.54	169.209	11
	36:30:00	699.757	124.466	10	947.832	145.163	11
	36:40:00	725.747	110.686	10	1127.11	175.159	11
	36:50:00	770.747	109.032	10	941.748	159.733	11
	37:00:00	685.245	111.313	10	1030.62	177.156	11
	37:10:00	743.841	126.274	10	967.737	154.967	11
	37:20:00	810.591	121.491	10	1073.73	165.357	11
	37:30:00	719.477	93.5987	10	1032.68	143.638	11
	37:40:00	647.406	96.0588	10	892.352	116.521	11
	37:50:00	650.418	101.674	10	867.985	129.959	11
	38:00:00	740.286	82.4406	10	1061.15	131.428	11
	38:10:00	753.792	101.711	10	974.277	117.091	11
	38:20:00	719.887	123.402	10	799.983	125.567	11
	38:30:00	676.113	105.786	10	714.411	88.2262	11
	38:40:00	712.163	127.043	10	769.002	99.844	11
	38:50:00	745.622	87.8073	10	695.871	95.0535	11
	39:00:00	700.74	95.597	10	735.787	101.018	11
	39:10:00	648.682	100.975	10	742.778	154.852	11
	39:20:00	669.774	83.1109	10	871.14	137.083	11
	39:30:00	678.131	78.3573	10	931.882	155.835	11
	39:40:00	646.689	86.4001	10	904.565	147.826	11
	39:50:00	600.137	93.24	10	866.023	137.905	11
	40:00:00	674.229	95.6867	10	825.972	141.457	11
	40:10:00	591.742	72.1792	10	775.6	140.54	11
	40:20:00	659.045	94.2408	10	723.115	114.315	11
	40:30:00	567.847	55.0846	10	639.586	94.1592	11
	40:40:00	663.549	95.4619	10	583.712	94.8768	11
	40:50:00	519.977	67.9452	10	689.028	118.206	11
	41:00:00	579.166	74.8588	10	633.064	142.799	11
	41:10:00	454.343	80.5698	10	636.112	81.7841	11
	41:20:00	531.152	87.9545	10	648.613	105.883	11
	41:30:00	475.542	63.1748	10	697.057	114.236	11
	41:40:00	392.647	70.7092	10	560.476	119.262	11
	41:50:00	492.167	48.161	10	663.713	76.6871	11
	42:00:00	502.345	71.3469	10	564.533	59.574	11
	42:10:00	501.323	63.6591	10	540.454	85.0966	11
	42:20:00	464.545	58.8515	10	468.52	65.3859	11
	42:30:00	363.66	80.5149	10	503.878	73.7395	11
	42:40:00	361.911	40.3188	10	528.752	100.441	11
	42:50:00	356.208	46.8604	10	492.654	95.2408	11
	43:00:00	332.821	46.4841	10	484.333	99.6815	11
	43:10:00	279.5	34.0235	10	440.397	77.961	11
	43:20:00	271.386	33.1857	10	423.501	58.5834	11
	43:30:00	422.386	51.8295	10	456.13	47.1623	11
	43:40:00	360.245	21.4513	10	391.419	45.7745	11
	43:50:00	302.174	29.8924	10	459.333	59.5169	11
	44:00:00	341.761	58.9642	10	429.632	71.8536	11
	44:10:00	311.582	44.0344	10	418.088	58.8572	11
	44:20:00	288.338	27.882	10	419.943	59.9059	11
	44:30:00	319.688	46.3917	10	407.667	59.6464	11
	44:40:00	388.229	34.3356	10	451.187	75.3193	11
	44:50:00	287.967	40.5724	10	439.168	80.5581	11
	45:00:00	335.746	68.3847	10	417.059	71.3545	11
	45:10:00	404.043	51.9925	10	388.301	78.1429	11
	45:20:00	348.695	48.1295	10	419.117	70.0989	11
	45:30:00	284.432	59.2786	10	444.066	61.5099	11
	45:40:00	441.324	83.6013	10	456.003	81.7274	11
	45:50:00	407.048	63.0924	10	456.434	78.1274	11
	46:00:00	400.747	53.0958	10	469.671	58.8945	11
	46:10:00	345.538	50.3566	10	403.871	48.7518	11
	46:20:00	305.682	64.3777	10	548.203	89.8222	11
	46:30:00	376.794	65.8105	10	547.675	99.0211	11
	46:40:00	316.905	50.107	10	600.363	118.827	11
	46:50:00	370.19	96.4814	10	721.605	144.381	11
	47:00:00	460.109	113.181	10	708.123	170.004	11
	47:10:00	362.35	37.9434	10	730.124	166.068	11
	47:20:00	315.72	67.8605	10	656.719	129.087	11
	47:30:00	386.116	62.117	10	640.541	121.43	11
	47:40:00	402.991	65.9979	10	644.878	136.693	11
	47:50:00	446.843	122.708	10	595.478	122.232	11
	48:00:00	0	0	10	0.041117	0.027751	11

[truncated: 27 more sheets: Fig 7F, Fig 7G, Fig 7H, Fig 7I, Fig 7J, Fig 7K, Fig 7L, Fig 7M, Fig 7N, Fig O, Fig 7P, Fig 7Q, Fig 7R, S4 Fig (RNA-seq), S4 Fig (qPCR), S7 Fig, S10 Fig, S11 Fig, S12 Fig A, S12 Fig B …]
