# Supplementary material for: Light-regulated microRNAs shape dynamic gene expression in the zebrafish circadian clock
Source: PLoS Genet. 2025 Jan 8;21(1):e1011545. doi: 10.1371/journal.pgen.1011545 (PMC11750094; doi:10.1371/journal.pgen.1011545)
Supplement: S5 Table — (XLSX) [file pgen.1011545.s005.xlsx]

## Sheet: Sheet1
S5 Table. The quality and quantity of RNA samples used for transcriptome sequencing
Sample Name	O.D. (260/280)	O.D. (260/230)	ConC. (μg/μL)	Amount (μg)	QC Evaluation
DD_1	2.159	1.832	0.8386	25.1568	A
DD_2	2.169	1.566	0.7782	23.3460	A
DD_3	2.151	1.941	0.9018	27.0528	A
L1H_1	2.165	2.061	0.8600	25.8000	A
L1H_2	2.198	1.021	0.6394	19.1832	A
L1H_3	2.150	1.262	0.5946	17.8392	A
L3H_1	2.109	1.642	0.7688	23.0628	A
L3H_2	2.148	1.372	0.7292	21.8772	A
L3H_3	2.119	1.711	0.6528	19.5828	A
L6H_1	2.159	2.129	0.9634	28.9008	A
L6H_2	2.145	1.840	0.8753	26.2584	A
L6H_3	2.128	1.810	0.8339	25.0176	A
