# Supplementary material for: Light-regulated microRNAs shape dynamic gene expression in the zebrafish circadian clock
Source: PLoS Genet. 2025 Jan 8;21(1):e1011545. doi: 10.1371/journal.pgen.1011545 (PMC11750094; doi:10.1371/journal.pgen.1011545)
Supplement: S6 Table — (XLSX) [file pgen.1011545.s006.xlsx]

## Sheet: Sheet1
S6 Table. Summary of RNA-seq read counts.
Sample	Raw Data		Valld Data		Valid Ratio (reads)	Q20 (%)	Q30 (%)	GC content (%)
	Read	Base	Read	Base
DD_1	96588098	14.49 G	89186500	13.38 G	92.34	99.98	97.49	64
DD_2	91562694	13.73 G	83324960	12.50 G	91.00	99.88	97.37	64
DD_3	93558672	14.03 G	84394630	12.66 G	90.21	99.98	97.33	63
L1H_1	97950380	14.69 G	89063964	13.36 G	90.93	99.98	97.57	62
L1H_2	97114414	14.57 G	89302150	13.40 G	91.96	99.98	97.48	65
L1H_3	96220716	14.43 G	88384792	13.26 G	91.86	99.98	97.52	63
L3H_1	97130320	14.57 G	90083352	13.51 G	92.74	99.98	97.52	65
L3H_2	89586200	13.44 G	83561076	12.53 G	93.27	99.98	97.34	64
L3H_3	95587950	14.34 G	89395032	13.41 G	93.52	99.98	97.51	67
L6H_1	86200814	12.93 G	80106576	12.02 G	92.93	99.98	97.37	64
L6H_2	92324038	13.85 G	82451242	12.37 G	89.31	99.98	97.46	64
L6H_3	90727436	13.61 G	83087718	12.46 G	91.58	99.98	97.40	62
