# Supplementary material for: Light-regulated microRNAs shape dynamic gene expression in the zebrafish circadian clock
Source: PLoS Genet. 2025 Jan 8;21(1):e1011545. doi: 10.1371/journal.pgen.1011545 (PMC11750094; doi:10.1371/journal.pgen.1011545)
Supplement: S7 Table — (XLSX) [file pgen.1011545.s007.xlsx]

## Sheet: Sheet1
S7 Table. Expression profiles of light-responsive mRNAs in zebrafish larvae.
Number	gene_name	L1H/DD_Fold	T-Test		L3H/DD_Fold	T-Test		L6H/DD_Fold	T-Test
1	aacs	1.10823	0.4154	ns	1.3589	0.0428863	*	1.83389	0.0134746	*
2	aadacl4	1.05912	0.880137	ns	2.06255	0.135359	ns	1.70552	0.160306	ns
3	aanat1	0.494121	0.123302	ns	0.363187	0.0764651	ns	0.330093	0.0789159	ns
4	aanat2	0.597257	0.0380892	*	0.574495	0.0197921	*	0.793697	0.472693	ns
5	aatf	1.54777	0.230221	ns	1.28403	0.459754	ns	1.84694	0.0455837	*
6	abcb4	0.981936	0.820042	ns	1.52486	0.089329	ns	2.04538	0.000357386	***
7	abcb5	1.21048	0.00997118	**	1.38588	0.0853478	ns	1.84701	0.0455699	*
8	abcb6a	1.19341	0.206144	ns	2.07085	0.00320566	**	2.70338	0.000364218	***
9	abcc1	1.09251	0.26301	ns	1.72118	0.034122	*	1.96507	0.027272	*
10	abcc12	1.14459	0.0706895	ns	1.46085	0.0596107	ns	1.59479	0.0143854	*
11	abcc2	0.888743	0.240107	ns	1.02702	0.816148	ns	1.56146	0.00126876	**
12	abcc4	1.14778	0.277193	ns	2.49669	0.0220214	*	2.41113	0.0296452	*
13	abcf2b	1.04838	0.817043	ns	1.06232	0.777365	ns	1.69486	0.0412211	*
14	abcg1	1.12259	0.49876	ns	1.59565	0.0122699	*	2.12063	0.0591232	ns
15	abcg2a	1.08511	0.666344	ns	3.52638	0.014545	*	5.57895	0.00133531	**
16	abcg2b	0.90648	0.546738	ns	5.60492	0.00264329	**	5.6192	0.0364029	*
17	abcg5	0.853665	0.424398	ns	1.69291	0.0279453	*	1.96016	0.0485304	*
18	abcg8	1.61674	0.0558898	ns	2.99422	0.00225618	**	2.44453	0.00589197	**
19	abhd10a	1.21244	0.365244	ns	1.40917	0.0836877	ns	1.57682	0.204121	ns
20	abhd17aa	1.0537	0.270824	ns	1.20471	0.383022	ns	1.70068	0.0124777	*
21	abhd2a	1.55798	0.0180018	*	2.35574	0.0110796	*	2.06411	0.0367309	*
22	abhd4	1.34412	0.0268525	*	3.81864	0.0159714	*	5.45102	0.0111957	*
23	abhd6a	1.03936	0.843602	ns	1.38922	0.136094	ns	1.84507	0.0448384	*
24	abi3b	1.23562	0.356705	ns	1.03746	0.783542	ns	1.53355	0.0140105	*
25	abraxas1	1.05939	0.927582	ns	0.952712	0.905225	ns	1.98101	0.117063	ns
26	acadm	1.03822	0.886582	ns	1.17362	0.503683	ns	1.87174	0.0282595	*
27	ace2	0.790386	0.069872	ns	1.39074	0.0858088	ns	1.9422	0.00262755	**
28	acod1	0.412632	0.121885	ns	0.31428	0.0597789	ns	0.874282	0.613054	ns
29	acot17	1.0734	0.759987	ns	0.840673	0.449712	ns	0.637502	0.0368373	*
30	acox1	0.939995	0.567563	ns	1.7864	0.0606115	ns	1.94906	0.0724904	ns
31	acp5a	1.00733	0.980384	ns	0.572122	0.155212	ns	0.483252	0.0735835	ns
32	acp6	1.11552	0.479171	ns	1.65255	0.013863	*	2.08079	0.0113788	*
33	acsl3a	1.00121	0.993685	ns	1.07786	0.513898	ns	1.88292	0.00207856	**
34	acss2l	0.892422	0.577617	ns	1.1606	0.523065	ns	1.64266	0.109528	ns
35	adamts1	0.80099	0.0551338	ns	0.640887	0.00445247	**	0.865831	0.0737414	ns
36	adarb1a	1.47377	0.149603	ns	1.29374	0.426435	ns	1.72936	0.0530191	ns
37	adck1	0.953493	0.415411	ns	1.08539	0.420529	ns	1.99233	9.97119e-05	***
38	adgre10	2.29012	0.0530394	ns	1.44581	0.449041	ns	1.2648	0.564587	ns
39	adgrf8	1.11942	0.700897	ns	0.885741	0.859947	ns	2.01702	0.0951083	ns
40	adgrg4a	0.945864	0.666926	ns	1.58931	0.0392646	*	1.78101	0.0252895	*
41	adra2a	0.833196	0.256396	ns	0.543318	0.0322788	*	0.724898	0.107382	ns
42	aff3	0.926012	0.659201	ns	0.646995	0.109018	ns	0.671047	0.132252	ns
43	afg3l2	0.982918	0.877758	ns	1.23178	0.0489536	*	1.69958	0.00191827	**
44	afp4	0.776187	0.425683	ns	0.528356	0.185467	ns	0.544772	0.0739615	ns
45	agmo	0.920367	0.621556	ns	1.27844	0.442427	ns	1.87259	0.0277757	*
46	ahr1b	0.802213	0.179283	ns	0.619408	8.1861e-05	***	0.711002	0.0115298	*
47	ahsa1a	1.124	0.477316	ns	1.11826	0.354417	ns	1.57504	0.00894382	**
48	aif1l	1.00698	0.936352	ns	0.655229	0.0223601	*	0.799286	0.168006	ns
49	aifm2	1.01529	0.862207	ns	1.26616	0.00774936	**	1.82224	0.0216651	*
50	akap12a	1.02199	0.900381	ns	1.2445	0.190218	ns	1.54815	0.0220787	*
51	akr1a1a	0.909872	0.576609	ns	0.650547	0.0367946	*	0.674772	0.0186562	*
52	akr1b1	1.10446	0.340779	ns	1.52959	0.0569156	ns	2.12454	0.000394186	***
53	AL772241	0.25704	0.0768472	ns	0.468537	0.143973	ns	0.706284	0.36715	ns
54	AL935186	2.33808	0.548863	ns	1.25408	0.778016	ns	4.95902	0.288076	ns
55	aldh3b2	3.10249	0.0510719	ns	5.61803	0.0170643	*	7.70354	0.00183308	**
56	alp3	0.973794	0.796695	ns	1.437	0.066454	ns	2.37195	0.00253371	**
57	alpk2	0.822073	0.330787	ns	0.584261	0.035259	*	0.66743	0.0666543	ns
58	AMDHD1	0.991819	0.952508	ns	0.656121	0.0952409	ns	0.710649	0.119627	ns
59	amfrb	1.37012	0.370916	ns	1.74587	0.223704	ns	1.80055	0.0512649	ns
60	amy2a	1.14054	0.600228	ns	3.73403	0.0313438	*	8.10468	0.0030474	**
61	and1	2.25106	0.387078	ns	1.80997	0.280561	ns	2.77158	0.178842	ns
62	angel2	1.04167	0.803709	ns	1.16618	0.217824	ns	1.70904	0.00271222	**
63	ankk1	1.70666	0.0522565	ns	1.66327	0.00984711	**	2.02517	0.0125739	*
64	ankrd33ab	4.79507	0.0163772	*	6.82294	0.0270705	*	4.98721	0.0387802	*
65	ankrd6a	0.635811	0.158476	ns	0.473229	0.0485586	*	0.649122	0.124817	ns
66	anks1aa	1.06708	0.338627	ns	1.03494	0.813083	ns	1.54898	0.00187926	**
67	anpepa	0.854681	0.263308	ns	1.46636	0.129957	ns	1.91774	0.00798023	**
68	anpepb	0.795079	0.10191	ns	1.74205	0.0874298	ns	2.61523	0.014577	*
69	antxr1b	1.13832	0.171221	ns	1.1744	0.167801	ns	1.56977	0.011168	*
70	anxa2a	1.13098	0.656349	ns	1.17818	0.453441	ns	1.53809	0.0952533	ns
71	aoc1	0.757436	0.400405	ns	1.59165	0.139397	ns	2.69818	0.0047143	**
72	aoc2	0.971564	0.584047	ns	1.07584	0.529791	ns	1.39809	0.00253232	**
73	ap1ar	0.413067	0.183716	ns	0.630928	0.25193	ns	0.608453	0.222871	ns
74	apobb	1.16446	0.163258	ns	0.62795	0.0866645	ns	0.531003	0.00489396	**
75	apoda	1.18841	0.264723	ns	2.75434	0.0150642	*	5.95228	0.0135752	*
76	apodb	1.12235	0.187472	ns	1.27066	0.33353	ns	1.62982	0.0973818	ns
77	aqp10a	1.27959	0.170158	ns	1.48973	0.266293	ns	1.63248	0.105583	ns
78	aqp7	0.884767	0.546203	ns	0.620403	0.120725	ns	0.63458	0.124471	ns
79	ar	0.915727	0.134192	ns	1.05476	0.738819	ns	1.50422	0.000529932	***
80	arf3b	1.34732	0.514155	ns	1.22835	0.494985	ns	1.61964	0.0462208	*
81	arg2	1.03411	0.920759	ns	1.52986	0.152503	ns	1.8704	0.0572331	ns
82	arhgef28b	2.00316	0.448919	ns	1.97923	0.0983109	ns	3.05108	0.138191	ns
83	arhgef33	0.697171	0.0447424	*	0.449775	0.00225301	**	0.763494	0.0546331	ns
84	arid3a	1.05431	0.796193	ns	1.27749	0.46887	ns	1.72554	0.234043	ns
85	arid6	0.928486	0.837113	ns	1.38933	0.39707	ns	1.91037	0.0676152	ns
86	arl13a	1.54123	0.0174812	*	1.41953	0.0523289	ns	1.12615	0.396809	ns
87	arl3l2	0.956002	0.582889	ns	0.783379	0.30607	ns	0.70016	0.0355269	*
88	arl5c	1.02657	0.872307	ns	0.644336	0.00955998	**	0.756137	0.00341998	**
89	arl6ip4	1.01806	0.931917	ns	0.759472	0.233502	ns	0.532205	0.0626772	ns
90	armc2	0.614489	0.0659708	ns	0.582051	0.0465718	*	0.519089	0.0225819	*
91	arntl1a	0.940814	0.491512	ns	0.864962	0.128239	ns	1.33	0.0148793	*
92	arntl1b	1.09503	0.35323	ns	0.992676	0.616581	ns	1.55654	0.0439273	*
93	arntl2	1.28475	0.195511	ns	1.09435	0.56234	ns	1.44973	0.119899	ns
94	arpp19b	1.07713	0.235112	ns	0.649458	0.100094	ns	0.675995	0.00676702	**
95	arr3a	1.6688	0.0120775	*	3.12202	0.00387377	**	3.63736	6.96178e-05	***
96	arr3b	2.98382	0.000535523	***	5.20837	0.023859	*	4.42997	0.000227992	***
97	arrdc3b	0.641874	0.0166838	*	0.860504	0.408111	ns	0.865212	0.28777	ns
98	arsa	0.948829	0.672014	ns	1.16158	0.41443	ns	1.56267	0.0464611	*
99	asah1b	1.12333	0.167519	ns	1.16445	0.281542	ns	1.57425	0.00104121	**
100	asah2	0.916757	0.682601	ns	1.46307	0.0975813	ns	2.33052	0.00329291	**
101	asb1	0.764141	0.12401	ns	0.523748	0.0278411	*	0.580208	0.0295211	*
102	asb10	0.909869	0.56465	ns	0.587732	0.0183338	*	0.548723	0.0194411	*
103	asb15a	1.09828	0.576323	ns	0.638188	0.118089	ns	0.592744	0.0931364	ns
104	asb15b	1.09434	0.56348	ns	0.283375	0.0107658	*	0.313107	0.0083721	**
105	asmt	0.756835	0.352845	ns	0.391208	0.0901237	ns	0.659827	0.230455	ns
106	aspm	0.86661	0.328645	ns	0.647897	0.0194207	*	0.774067	0.174497	ns
107	atf5b	1.1032	0.743827	ns	1.02439	0.906159	ns	1.67236	0.0339913	*
108	atmin	1.08211	0.789476	ns	1.2512	0.398832	ns	1.72509	0.0155549	*
109	atp1b2b	0.935888	0.11647	ns	0.687707	0.0865615	ns	0.651896	0.0226904	*
110	atp2b1b	0.931311	0.565289	ns	0.540018	0.0227294	*	0.537783	0.0276809	*
111	atp8b2	1.61457	0.0584671	ns	1.41797	0.12861	ns	0.894529	0.651465	ns
112	atpv0e2	0.981236	0.788151	ns	0.638937	0.0537513	ns	0.675055	0.0440559	*
113	atxn1a	1.09895	0.795611	ns	1.27317	0.390951	ns	1.71504	0.0891393	ns
114	AXL	0.85742	0.623281	ns	0.62104	0.253658	ns	0.692551	0.32951	ns
115	b3gat1b	0.970545	0.874548	ns	0.701328	0.189692	ns	0.633019	0.120432	ns
116	b3gnt5b	1.15986	0.146891	ns	1.15868	0.365967	ns	1.55304	0.104989	ns
117	bag2	1.21651	0.548048	ns	1.22797	0.470019	ns	1.97428	0.114909	ns
118	barx2	0.894305	0.321883	ns	1.07693	0.791424	ns	1.54677	0.0115033	*
119	bbip1	0.74195	0.0365569	*	0.672029	0.28213	ns	0.488616	0.0246553	*
120	bbox1	1.12568	0.393563	ns	1.31305	0.127479	ns	1.6918	0.00832556	**
121	bcl3	0.867215	0.400815	ns	1.92166	0.083567	ns	2.02944	0.0336599	*
122	bcl6ab	1.22711	0.594799	ns	1.05652	0.803255	ns	1.5339	0.0439455	*
123	bco1	0.933299	0.849519	ns	1.50585	0.216684	ns	2.56554	0.0155931	*
124	bco1l	1.46333	0.084467	ns	6.10724	0.0182758	*	9.77555	0.00114789	**
125	bco2a	1.02297	0.871038	ns	1.32705	0.163164	ns	1.82833	0.130585	ns
126	bco2l	0.971883	0.944994	ns	1.98698	0.0747788	ns	4.06007	0.00317965	**
127	bhlhe40	2.0056	0.00631737	**	1.89549	0.0104645	*	2.06561	0.0146182	*
128	birc5a	0.893581	0.702997	ns	0.514807	0.00312638	**	0.65561	0.014662	*
129	blvra	1.24098	0.558975	ns	4.02051	0.0685939	ns	6.97283	0.00812226	**
130	blvrb	0.980395	0.928626	ns	0.778195	0.241734	ns	1.57553	0.036672	*
131	bnip3la	1.06608	0.869066	ns	1.29688	0.409839	ns	2.10996	0.0144436	*
132	bnip3lb	1.19513	0.585176	ns	0.586786	0.137493	ns	0.764038	0.325553	ns
133	bnip4	1.27883	0.19099	ns	1.32192	0.372179	ns	1.58972	0.045566	*
134	bokb	3.3233	0.106753	ns	4.82773	0.0374834	*	3.8006	0.0179393	*
135	bricd5	0.964861	0.595217	ns	0.814321	0.266109	ns	0.6127	0.00674931	**
136	bsk146	2.28957	0.00295064	**	1.70232	0.293857	ns	2.06758	0.132394	ns
137	btf3	1.18688	0.389361	ns	0.941602	0.781125	ns	1.53054	0.126606	ns
138	btg2	0.549318	0.00262607	**	0.460953	0.00220186	**	0.57857	0.0102338	*
139	btr02	1.057	0.720598	ns	1.24011	0.17687	ns	1.54055	0.067759	ns
140	btr12	1.18079	0.333569	ns	1.24589	0.16606	ns	1.54334	0.0599102	ns
141	BX005256	0.976593	0.956187	ns	1.40855	0.284476	ns	2.09308	0.00518573	**
142	BX294661	0.449157	0.305971	ns	0.000525819	0.109632	ns	0.000525819	0.109632	ns
143	BX323820	0.490283	0.0461215	*	0.41579	0.0327958	*	0.559158	0.0714194	ns
144	BX510934	290.657	0.42265	ns	982.597	0.0853774	ns	1086.9	0.0406005	*
145	BX530018	0.643146	0.39866	ns	0.209397	0.122853	ns	0.580121	0.317262	ns
146	BX901922	89.22	0.42265	ns	691.573	0.196498	ns	1396.16	0.201673	ns
147	BX957322	0.764713	0.195973	ns	0.548802	0.00133341	**	0.79603	0.0104922	*
148	C11H1orf50	1.23875	0.0572517	ns	3.02502	0.00933227	**	4.31008	0.00357636	**
149	c1ql4a	0.849972	0.442713	ns	1.05073	0.814893	ns	0.51675	0.0715834	ns
150	c1qtnf1	0.792368	0.66139	ns	1.69558	0.0976257	ns	2.62336	0.0294747	*
151	c1qtnf4	0.803018	0.299588	ns	1.15475	0.365049	ns	1.80713	0.0270696	*
152	C25H11orf96	0.705029	0.0330305	*	0.662309	0.0929173	ns	0.573479	0.04697	*
153	c3a	0.95417	0.724752	ns	0.643422	0.042059	*	0.79321	0.145808	ns
154	c4b	0.998579	0.991339	ns	0.65877	0.0309234	*	0.783565	0.00596944	**
155	C8H5orf51	0.633127	0.0753645	ns	0.786524	0.0653732	ns	1.09395	0.556394	ns
156	ca7	0.732869	0.00632678	**	0.557998	0.0397347	*	0.554613	0.0335427	*
157	cab39l	1.51322	0.0828848	ns	1.2134	0.371741	ns	1.33291	0.334007	ns
158	cables1	1.39274	0.0153582	*	1.34322	0.153859	ns	1.55717	0.00880002	**
159	CABZ01039863	3.20044	0.27182	ns	2.80779	0.0454834	*	2.89202	0.0783892	ns
160	CABZ01041495	0.704449	0.217416	ns	0.334991	0.0141346	*	0.384422	0.0122266	*
161	CABZ01041604	0.868914	0.0434261	*	0.829084	0.109876	ns	0.654916	0.156301	ns
162	CABZ01044277	1.10473	0.548524	ns	1.33988	0.103735	ns	1.50848	0.00582048	**
163	CABZ01044281	1.11064	0.614294	ns	1.95543	0.00482857	**	2.23712	0.0134171	*
164	CABZ01054965	1.02285	0.934178	ns	1.57069	0.105411	ns	2.05269	0.0277307	*
165	CABZ01055522	0.845791	0.355404	ns	0.555542	0.0488992	*	0.732906	0.127824	ns
166	CABZ01061592	0.848306	0.407569	ns	2.00117	0.240438	ns	2.42338	0.00451929	**
167	CABZ01066725	0.997307	0.992572	ns	1.03096	0.736682	ns	1.52427	0.0236391	*
168	CABZ01066813	1.03207	0.739358	ns	0.717129	0.0953782	ns	0.772134	0.0942512	ns
169	CABZ01068358	1.10491	0.523571	ns	0.975441	0.946118	ns	1.5527	0.161964	ns
170	CABZ01068499	0.892779	0.54906	ns	1.5649	0.181124	ns	2.04237	0.0263765	*
171	CABZ01070631	1.2568	0.731524	ns	1.03538	0.930145	ns	1.92232	0.0947829	ns
172	CABZ01077217	0.595892	0.148088	ns	0.572893	0.0441285	*	0.434673	0.0847481	ns
173	CABZ01077956	5.77951	0.0534359	ns	3.43702	0.0482441	*	3.41576	0.0495658	*
174	CABZ01078858	1.4152	0.587247	ns	1.71942	0.163496	ns	1.71262	0.185631	ns
175	CABZ01080568	1.70306	0.365693	ns	3.18861	0.048908	*	7.0312	0.0577603	ns
176	CABZ01083442	1.04173	0.734861	ns	1.71939	0.0189311	*	2.68804	0.0511456	ns
177	CABZ01084566	0.750159	0.307459	ns	0.563184	0.0709667	ns	0.644106	0.120902	ns
178	ephx5	0.969144	0.710707	ns	1.13774	0.453574	ns	1.55918	0.0271691	*
179	CABZ01088484	0.873369	0.468783	ns	1.20372	0.329624	ns	1.74786	0.0131177	*
180	CABZ01117503	1.26237	0.568718	ns	0.922171	0.627334	ns	2.07201	0.0921216	ns
181	CABZ01117706	1.26209	0.173114	ns	1.46797	0.18003	ns	2.21323	0.108511	ns
182	cacna1fa	0.795999	0.108079	ns	0.494595	0.00865835	**	0.499596	0.00877261	**
183	cacna1fb	0.908612	0.399854	ns	0.591653	0.000364598	***	0.774309	0.0262071	*
184	cacna2d4b	0.859383	0.327045	ns	0.575499	0.0424525	*	0.585804	0.0536443	ns
185	calml4a	1.18941	0.554703	ns	1.05272	0.804841	ns	1.69546	0.119139	ns
186	calr3b	1.02623	0.843766	ns	1.07549	0.181923	ns	1.54387	0.0654243	ns
187	camk1db	0.774186	0.28367	ns	0.689686	0.24097	ns	0.628943	0.122288	ns
188	camk1ga	0.995756	0.986762	ns	1.11986	0.494713	ns	1.63763	0.0361068	*
189	camk1gb	0.778018	0.0714943	ns	1.19203	0.279099	ns	1.54472	0.190412	ns
190	camk2b1	0.882378	0.604992	ns	0.584279	0.0857321	ns	0.804226	0.301489	ns
191	camk2n2	0.916342	0.193599	ns	0.5942	0.0284529	*	0.72856	0.0615479	ns
192	camkk1b	1.04626	0.793313	ns	2.00346	0.0798126	ns	2.6461	0.00163867	**
193	capn2l	1.2578	0.485279	ns	1.31362	0.260257	ns	1.89809	0.0272069	*
194	capn3b	0.975681	0.817203	ns	0.640071	0.0304299	*	0.628113	0.0304735	*
195	car15	0.706514	0.700139	ns	6.38076	0.0631386	ns	3.27435	0.163207	ns
196	cart2	4.47729	0.422143	ns	10.4338	0.0605773	ns	6.62948	0.260828	ns
197	castor1	1.1897	0.317447	ns	1.23757	0.397138	ns	1.53208	0.200746	ns
198	cat	1.07954	0.339753	ns	1.13648	0.427956	ns	1.48328	0.00606443	**
199	cbr1	1.64019	0.16981	ns	4.13656	0.0263756	*	5.43123	0.058666	ns
200	cby1	0.764441	0.238492	ns	0.429221	0.0508517	ns	0.723779	0.175373	ns
201	ccdc160	1.8253	0.189521	ns	2.75535	0.0229857	*	2.2118	0.0605468	ns
202	ccdc88aa	0.655939	0.247138	ns	0.413415	0.102591	ns	0.632649	0.223781	ns
203	ccn1	0.741696	0.20262	ns	0.659627	0.0975891	ns	0.829794	0.286213	ns
204	ccny	1.36054	0.384706	ns	1.2152	0.474848	ns	1.77275	0.13081	ns
205	ccr9a	0.512139	0.110065	ns	0.518088	0.118427	ns	0.498538	0.114633	ns
206	ccser2b	0.92885	0.701213	ns	1.12341	0.366757	ns	1.50309	0.0183784	*
207	cd36	1.10547	0.690525	ns	1.28428	0.330662	ns	1.62894	0.0736955	ns
208	cd99	0.761578	0.400069	ns	1.02178	0.912541	ns	1.53892	0.0721882	ns
209	cdca5	0.990714	0.794615	ns	0.664769	0.0243074	*	0.721492	0.014086	*
210	cdh29	23.0959	0.0164778	*	13.7775	0.317855	ns	76.412	0.132353	ns
211	cdh7b	1.08461	0.769927	ns	0.889554	0.567419	ns	0.421633	0.0188065	*
212	cdipt	1.03047	0.245903	ns	0.795211	0.220204	ns	0.72579	0.0150818	*
213	cdk5r2b	1.85325	0.0162303	*	1.52234	0.0769209	ns	1.1513	0.421748	ns
214	cdr2l	0.972849	0.859481	ns	0.507973	0.102196	ns	0.492177	0.0538957	ns
215	cdx1b	0.749083	0.0600243	ns	0.610571	0.00434714	**	0.764391	0.11189	ns
216	cel	1.02079	0.928104	ns	1.44044	0.114487	ns	1.94754	0.000311892	***
217	cela1	0.984861	0.944492	ns	1.35636	0.21341	ns	1.78525	0.00252511	**
218	cep44	0.812847	0.346878	ns	0.694622	0.167096	ns	0.571717	0.0910646	ns
219	cep55l	2.29342	0.00497905	**	1.42652	0.0583431	ns	1.56555	0.162371	ns
220	ces2b	0.964293	0.735303	ns	1.28792	0.264111	ns	1.60851	0.0536812	ns
221	cfd	1.22444	0.183729	ns	1.25838	0.105343	ns	1.61518	0.0123816	*
222	chchd4b	1.46309	0.470531	ns	2.2044	0.0802902	ns	3.06861	0.0192569	*
223	chia	1.28037	0.224416	ns	3.57221	0.0387073	*	5.33999	9.72355e-06	***
224	chn2	1.149	0.700272	ns	1.40603	0.123157	ns	1.58279	0.0775898	ns
225	chrm3b	1.82613	0.31589	ns	3.998	0.0757899	ns	3.34938	0.0240258	*
226	chrnb1	0.864023	0.19936	ns	0.688539	0.036324	*	0.600832	0.0144589	*
227	chs1	1.07536	0.604963	ns	2.17134	0.00535149	**	2.73475	5.45026e-05	***
228	ciarta	1.22698	0.130398	ns	0.809565	0.0865377	ns	0.435616	0.00407914	**
229	ciartb	1.17948	0.0293708	*	0.892324	0.188627	ns	0.613941	0.0153833	*
230	cidec	1.6733	0.0269775	*	1.77634	0.0219053	*	1.51174	0.442743	ns
231	cipca	1.54498	0.214009	ns	0.643993	0.266834	ns	0.405578	0.118089	ns
232	cipcb	1.39486	0.138478	ns	1.28499	0.115676	ns	0.897999	0.541032	ns
233	cishb	1.33543	0.181336	ns	1.50487	0.0545828	ns	1.69691	0.0433316	*
234	cldn10b	1.19469	0.256695	ns	1.08431	0.529118	ns	1.68067	0.0954426	ns
235	cldn23a	0.808161	0.544157	ns	0.934098	0.815059	ns	2.43807	0.0180984	*
236	clec19a	1.40039	0.347257	ns	1.11737	0.362069	ns	2.6004	0.00909481	**
237	clic5a	0.815523	0.386908	ns	0.538008	0.0140629	*	0.760449	0.123629	ns
238	clrn3	0.605317	0.289572	ns	1.7043	0.171675	ns	2.185	0.079914	ns
239	clstn2	0.804591	0.0471377	*	0.639938	0.0038932	**	0.880461	0.19741	ns
240	clul1	0.986566	0.96553	ns	1.16168	0.619929	ns	1.98932	0.0485726	*
241	cmbl	1.23582	0.465202	ns	1.48247	0.157581	ns	2.05865	0.0337125	*
242	cmc2	1.24662	0.161851	ns	1.15789	0.285149	ns	1.69189	0.0918647	ns
243	cndp2	1.06613	0.72237	ns	1.07617	0.617287	ns	1.56779	0.0393948	*
244	cnga3a	0.805926	0.377549	ns	0.626096	0.0422813	*	0.5708	0.0430081	*
245	cnga3b	2.37943	0.000491514	***	1.76735	0.110339	ns	1.78748	0.00283775	**
246	cngb3	0.829436	0.104898	ns	0.512684	0.0164705	*	0.588348	0.00915826	**
247	coa3a	1.12641	0.750561	ns	1.21626	0.466395	ns	2.25913	0.0079351	**
248	col14a1b	1.45904	0.152418	ns	1.32911	0.0717366	ns	1.55121	0.0220806	*
249	col17a1a	1.42743	0.14681	ns	1.47038	0.00654473	**	1.67752	0.00668352	**
250	col5a3b	1.3626	0.33475	ns	1.30458	0.221685	ns	1.67875	0.0263697	*
251	coq5	1.15828	0.100528	ns	1.57133	0.0706838	ns	1.67968	0.0233174	*
252	coq7	1.07193	0.809825	ns	0.847732	0.413179	ns	1.87542	0.0121533	*
253	coq8ab	0.843588	0.459935	ns	0.912871	0.728306	ns	0.583646	0.0999742	ns
254	coq8b	0.971792	0.837349	ns	1.42925	0.0111163	*	2.25478	0.000320283	***
255	cox11	1.20193	0.181113	ns	1.77518	0.183757	ns	2.15017	0.0221634	*
256	cox15	1.03713	0.726674	ns	1.29829	0.0581206	ns	2.14199	0.00330757	**
257	cox17	1.07943	0.914831	ns	1.5539	0.446166	ns	3.48227	0.134173	ns
258	COX7A2	0.844186	0.216749	ns	0.792939	0.224578	ns	0.653943	0.0272677	*
259	cp	1.01622	0.951905	ns	0.570962	0.175603	ns	0.700655	0.298311	ns
260	cpa1	1.03386	0.835021	ns	1.61081	0.0433254	*	2.44683	0.00338838	**
261	cpa2	1.04523	0.831823	ns	1.18041	0.374107	ns	1.77813	0.0135568	*
262	cpb1	0.971025	0.871316	ns	1.25385	0.278393	ns	1.7428	0.00937936	**
263	cpdp	1.19031	0.0387434	*	2.45337	0.024945	*	2.93034	0.00206207	**
264	cplx2	0.895825	0.383004	ns	0.634069	0.0166911	*	0.714902	0.0484586	*
265	cplx2l	0.905048	0.487709	ns	0.664878	0.0579502	ns	0.58766	0.145977	ns
266	cpt1cb	0.978641	0.835411	ns	2.0238	0.0142924	*	3.10418	0.0138472	*
267	CR293507	2.14394	0.0818277	ns	2.22334	0.0976433	ns	2.35482	0.0912736	ns
268	CR318624	0.636518	0.264147	ns	0.657537	0.371358	ns	0.434957	0.127271	ns
269	CR376783	1.04948	0.73192	ns	0.98747	0.933174	ns	1.53963	0.083751	ns
270	CR388166	1.01279	0.975496	ns	0.561645	0.209174	ns	0.428475	0.11754	ns
271	CR626884	1.71155	0.0946629	ns	2.05658	0.177385	ns	2.69414	0.0101925	*
272	CR792417	2.174	0.118338	ns	10.229	0.000588064	***	20.433	0.0334439	*
273	CR792422	0.817162	0.255424	ns	0.858156	0.516217	ns	0.602903	0.0509958	ns
274	CR855320	0.68905	0.536103	ns	0.257778	0.184897	ns	0.587168	0.460946	ns
275	crb3a	0.610665	0.0625712	ns	0.801826	0.246193	ns	0.850448	0.585854	ns
276	crbn	0.799696	0.147744	ns	0.666615	0.0148445	*	0.752579	0.013845	*
277	crestin	0.677166	0.399009	ns	0.274723	0.131453	ns	0.55678	0.285836	ns
278	crtac1a	1.13947	0.526111	ns	5.48051	0.000174455	***	15.2453	3.49142e-05	***
279	crx	0.959062	0.785544	ns	0.595691	0.0513995	ns	0.719718	0.132828	ns
280	cry1a	4.87719	0.00946329	**	6.33695	0.00552511	**	5.80999	0.00348672	**
281	cry1b	1.88392	0.0261729	*	1.85895	0.0469724	*	1.2115	0.0453306	*
282	cry2	1.87122	0.00157339	**	1.8087	0.0155751	*	1.03298	0.798219	ns
283	cry3a	0.840324	0.284035	ns	1.77438	0.0727937	ns	2.3281	0.00958247	**
284	cry3b	3.5366	0.0400772	*	8.73635	0.0108543	*	12.0779	0.00101517	**
285	cry5	3.75175	0.033908	*	17.653	0.00127019	**	17.8086	0.00152557	**
286	cryba1b	1.20283	0.434462	ns	1.06403	0.688545	ns	1.49595	0.0386343	*
287	cryba1l1	1.2091	0.234871	ns	1.06514	0.450486	ns	1.49705	0.00739415	**
288	cryba2b	1.09096	0.733425	ns	0.971562	0.88256	ns	1.45212	0.0946948	ns
289	cryba4	1.15254	0.0436738	*	1.06787	0.555483	ns	1.24355	0.0199565	*
290	crybb1	1.1481	0.587418	ns	1.00386	0.97951	ns	1.32941	0.0949101	ns
291	crybb1l1	1.22947	0.511184	ns	1.05958	0.791564	ns	1.73928	0.0361383	*
292	crybb1l2	0.924679	0.772399	ns	0.85663	0.563517	ns	1.66056	0.100899	ns
293	crybgx	1.29328	0.334601	ns	1.30995	0.178996	ns	1.79446	0.00686938	**
294	cry-dash	1.89805	0.0066207	**	5.25204	0.00130118	**	5.57996	5.87406e-05	***
295	crygm4	0.352082	0.0940837	ns	0.17178	0.0218853	*	0.000687366	0.0202239	*
296	crygmxl2	1.33586	0.47775	ns	1.16316	0.535836	ns	1.53892	0.121602	ns
297	crygn2	1.2361	0.408865	ns	1.03501	0.830956	ns	1.62846	0.0271115	*
298	csgalnact1a	0.621488	0.174364	ns	0.743427	0.10576	ns	0.862546	0.468631	ns
299	CT583728	1.34251	0.696302	ns	1.64862	0.574362	ns	3.72317	0.168515	ns
300	cthl	1.06689	0.0886838	ns	1.27005	0.140179	ns	1.58638	0.0132249	*
301	ctps1b	0.976858	0.76993	ns	1.50668	0.0515914	ns	1.47934	0.00851385	**
302	ctrb1	0.995234	0.979614	ns	1.50951	0.114965	ns	1.80329	0.0277024	*
303	ctrl	1.05989	0.809385	ns	1.47755	0.205115	ns	1.73645	0.0338246	*
304	ctsbb	0.84852	0.680905	ns	0.997081	0.992654	ns	1.91261	0.0533067	ns
305	ctsl	1.14231	0.70421	ns	1.48769	0.316667	ns	2.69155	0.0429657	*
306	CU302253	0.779497	0.20449	ns	1.16307	0.291238	ns	1.75084	0.00905976	**
307	CU459012	2.04783	0.0289701	*	1.83369	0.06866	ns	2.08116	0.0887387	ns
308	CU695232	1.21737	0.0959764	ns	1.6257	0.0147118	*	1.74003	0.0287443	*
309	cubn	1.06191	0.388429	ns	1.14709	0.318879	ns	1.61462	0.000665239	***
310	cuzd1	1.20102	0.536467	ns	1.2757	0.65216	ns	3.76808	0.128934	ns
311	cx32	0.847432	0.425591	ns	0.665796	0.0155885	*	0.740816	0.0288462	*
312	cx52	0.868546	0.532539	ns	0.601912	0.115191	ns	0.511065	0.0697333	ns
313	cxcr1	86.1004	0.0470833	*	91.6214	0.0706177	ns	153.677	0.095309	ns
314	cyb561a3b	1.06739	0.925973	ns	1.57167	0.222733	ns	5.69206	0.110565	ns
315	cycsb	1.04964	0.463932	ns	1.428	0.250998	ns	2.74715	0.17318	ns
316	cyp11c1	0.769592	0.464793	ns	0.486495	0.0820225	ns	0.672429	0.199713	ns
317	cyp1a	0.934712	0.210507	ns	1.84908	0.0535936	ns	2.144	0.0336797	*
318	cyp24a1	0.53973	0.189635	ns	0.809289	0.51381	ns	0.906167	0.740151	ns
319	cyp27a7	1.11703	0.222188	ns	1.37491	0.185841	ns	1.82535	0.00156062	**
320	cyp2aa1	0.834701	0.123149	ns	0.65854	0.0603773	ns	0.740712	0.0182349	*
321	cyp2aa9	1.02887	0.883458	ns	0.415834	0.0164595	*	0.462612	0.0374136	*
322	cyp2ad6	0.941525	0.667754	ns	0.974727	0.897829	ns	1.62099	0.0328144	*
323	cyp2ae1	0.936337	0.796228	ns	1.94861	0.121409	ns	2.63867	0.00123231	**
324	cyp2k21	1.03563	0.562376	ns	1.54341	0.00801433	**	1.97481	0.0633016	ns
325	cyp2k6	1.97708	0.44338	ns	20.1332	0.0356624	*	25.5238	0.016536	*
326	cyp2k8	1.14107	0.653499	ns	1.0908	0.462875	ns	1.50409	0.0190718	*
327	cyp2n13	0.767351	0.201372	ns	1.55678	0.241912	ns	2.39048	0.0249486	*
328	cyp2x7	1.3676	0.0419502	*	2.21379	0.0737064	ns	4.00441	0.0400122	*
329	cyp2x9	0.992016	0.952697	ns	1.49866	0.102041	ns	1.83613	0.0221821	*
330	cyp2y3	1.04091	0.807591	ns	1.58742	0.16069	ns	1.85772	0.00489002	**
331	cyp3a65	0.822508	0.480445	ns	1.62837	0.0878572	ns	3.20248	0.0308223	*
332	cyp3c3	1.07117	0.794771	ns	1.66158	0.162267	ns	2.7755	0.0319352	*
333	cyp46a1	0.90408	0.685369	ns	1.14707	0.516087	ns	1.6852	0.046585	*
334	cyp4t8	0.737316	0.186591	ns	1.16554	0.327126	ns	2.13433	0.00789245	**
335	cyp51	0.925147	0.531279	ns	1.3777	0.0637586	ns	2.68116	0.000282293	***
336	cyp8b3	0.644165	0.145167	ns	0.351714	0.0287822	*	0.600084	0.0964752	ns
337	dapp1	2.67845	0.41873	ns	8.37566	0.0515956	ns	8.66195	0.0187243	*
338	dbpa	1.00876	0.969695	ns	0.696813	0.023658	*	0.59341	0.00931939	**
339	dbpb	1.15129	0.596784	ns	0.490655	0.0120792	*	0.20306	0.00499894	**
340	dcps	1.10974	0.612129	ns	1.54731	0.0867814	ns	1.49418	0.0768576	ns
341	ddb2	1.32695	0.124851	ns	2.12953	0.0018504	**	2.44197	0.00252899	**
342	ddhd2	1.20067	0.0270741	*	1.30888	0.078407	ns	1.50925	0.000834221	***
343	decr2	0.920895	0.442657	ns	1.24627	0.169681	ns	1.79371	0.027996	*
344	dedd1	1.2971	0.0787755	ns	1.70939	0.00634604	**	1.35485	0.0446423	*
345	def6b	1.30901	0.45363	ns	1.34573	0.0940327	ns	1.79226	0.00849489	**
346	def6c	1.02014	0.943747	ns	0.985612	0.913232	ns	1.87876	0.020779	*
347	depdc7a	1.10211	0.45694	ns	1.08825	0.52803	ns	1.57265	0.0206455	*
348	deptor	0.803181	0.221513	ns	1.26661	0.0270468	*	1.57278	0.0685799	ns
349	desi1b	0.952104	0.843924	ns	1.13112	0.597362	ns	1.82731	0.0718727	ns
350	dgat2	1.01106	0.893758	ns	1.13723	0.168837	ns	1.71401	0.000705705	***
351	dhcr24	0.883822	0.529059	ns	1.11252	0.434835	ns	1.66438	0.0114056	*
352	dhcr7	0.883502	0.293329	ns	1.16178	0.280072	ns	1.65351	0.00918415	**
353	dhdhl	1.10938	0.595756	ns	1.39072	0.108392	ns	2.26442	0.00734775	**
354	dhodh	1.16487	0.289743	ns	1.34949	0.121289	ns	1.91534	0.00616163	**
355	dhrs1	0.996577	0.982125	ns	1.09589	0.669546	ns	1.54363	0.0422717	*
356	dhrs11b	1.04318	0.632728	ns	1.12355	0.423357	ns	1.81512	0.000837521	***
357	dhrs12	1.45815	0.176487	ns	4.31564	0.0436109	*	5.46894	0.0487028	*
358	dhrs13a	0.988329	0.964747	ns	2.18275	0.00899433	**	3.11351	0.00307916	**
359	dhrs13l1	0.937298	0.372506	ns	2.16677	0.0615208	ns	3.03975	9.96459e-05	***
360	dhrs3a	0.59274	0.0576986	ns	0.476613	0.0285546	*	0.948898	0.726825	ns
361	dhrs9	0.966853	0.796343	ns	1.04258	0.812039	ns	1.32937	0.0126895	*
362	dhx30	1.19945	0.157994	ns	1.33869	0.0491733	*	1.64567	0.0186745	*
363	dhx33	0.979003	0.785906	ns	1.29138	0.0174306	*	1.53999	0.00217665	**
364	dio1	1.1512	0.351167	ns	1.67786	0.0284648	*	2.50668	0.00563955	**
365	dio2	0.481205	0.0395457	*	0.440963	0.0378757	*	0.697766	0.245011	ns
366	dkk2	1.23338	0.192265	ns	1.30576	0.112344	ns	1.57574	0.0797624	ns
367	dlg4a	1.15913	0.762069	ns	0.986687	0.978662	ns	1.87527	0.0374713	*
368	dnah7	1.02962	0.745835	ns	1.13349	0.288276	ns	1.78738	0.0532967	ns
369	dnajb1a	1.36434	0.0919399	ns	1.20357	0.0872389	ns	1.19027	0.2359	ns
370	dnajb1b	1.82095	0.044542	*	1.3466	0.109271	ns	1.22005	0.330345	ns
371	dnajb6b	2.1507	0.0210664	*	0.995789	0.989909	ns	1.98409	0.0130507	*
372	dnajc15	1.0436	0.85077	ns	1.12109	0.634229	ns	1.57585	0.083657	ns
373	dnajc28	0.901664	0.621579	ns	1.28081	0.00809368	**	1.55331	0.0749035	ns
374	dnajc4	1.10275	0.544981	ns	1.90554	0.0251979	*	1.99882	0.00155741	**
375	dock5	0.904107	0.362085	ns	1.2235	0.0482944	*	1.54195	0.0278577	*
376	dpep1	0.91111	0.772279	ns	0.934941	0.797857	ns	1.9583	0.0333361	*
377	dpf2	0.975882	0.890084	ns	0.976077	0.745034	ns	1.29852	0.00551328	**
378	dram2a	0.952714	0.931247	ns	0.270186	0.269982	ns	0.125372	0.212188	ns
379	drd2l	1.94551	0.0667031	ns	1.03092	0.951698	ns	1.85807	0.0686196	ns
380	drd4b	1.54382	0.0978016	ns	1.44471	0.157468	ns	2.36121	0.0955414	ns
381	dtd1	1.80344	0.449798	ns	1.35534	0.691241	ns	2.49747	0.123024	ns
382	dusp1	0.699599	0.00799919	**	0.650634	0.0416563	*	0.78801	0.0214613	*
383	dusp13a	0.891388	0.87858	ns	0.574748	0.201878	ns	0.00277495	0.0494592	*
384	dusp22b	0.869853	0.379147	ns	0.644663	0.0455281	*	0.594609	0.0243836	*
385	dusp23a	0.929688	0.721809	ns	1.28242	0.367366	ns	1.89372	0.0181604	*
386	ecm1b	1.03494	0.674389	ns	1.30198	0.0215375	*	2.37937	0.0276926	*
387	eda	1.8438	0.132064	ns	1.31508	0.326668	ns	2.04694	0.0987624	ns
388	edn2	0.403788	0.100339	ns	0.845654	0.52991	ns	0.337641	0.0755659	ns
389	eef1a1a	1.04589	0.889975	ns	1.06178	0.775858	ns	1.5636	0.0783488	ns
390	eef1a1l2	1.04434	0.807189	ns	1.35549	0.0464328	*	1.71323	0.0044735	**
391	eevs	2.91446	0.0386457	*	16.9184	0.00455187	**	19.8642	0.0042167	**
392	egln3	0.555215	0.00728034	**	0.597688	0.066667	ns	0.781717	0.0590457	ns
393	egr2a	0.547612	0.220489	ns	0.337769	0.026308	*	0.671568	0.349813	ns
394	egr4	0.592844	0.0143505	*	0.586168	0.0327056	*	0.724537	0.0103748	*
395	eif2ak2	1.05052	0.858176	ns	0.939246	0.805496	ns	2.07967	0.148129	ns
396	eif5a2	0.641352	0.422438	ns	0.881143	0.725756	ns	0.516246	0.196658	ns
397	ela2l	1.0922	0.743599	ns	1.48521	0.160328	ns	1.90322	0.0118692	*
398	ela3l	1.09134	0.72064	ns	1.59059	0.156685	ns	2.0042	0.024537	*
399	elf3	1.19229	0.45899	ns	1.38596	0.120569	ns	1.82095	0.0156524	*
400	elocb	0.920637	0.771457	ns	0.824293	0.392187	ns	0.66433	0.11007	ns
401	elovl2	0.938895	0.624947	ns	1.03937	0.685647	ns	1.50099	0.0653914	ns
402	elovl4b	0.874824	0.010151	*	0.448523	0.00447465	**	0.410472	0.00572967	**
403	emb	0.856608	0.602862	ns	0.858111	0.36963	ns	0.467251	0.0157133	*
404	emilin3a	1.08854	0.285468	ns	0.601526	0.00775756	**	0.748196	0.0578463	ns
405	emp3b	1.75748	0.249198	ns	2.47048	0.0519667	ns	1.95377	0.134478	ns
406	enosf1	1.16384	0.32461	ns	1.24985	0.134029	ns	1.68221	0.000955136	***
407	enpp7	0.961552	0.687018	ns	1.89599	0.0332154	*	3.68342	0.010818	*
408	si:ch211-133l11.10	0.885788	0.742506	ns	0.747216	0.46324	ns	0.528731	0.167329	ns
409	fi17a12	0.994973	0.961636	ns	0.443051	0.0188089	*	0.662923	0.0339723	*
410	entpd2a	2.39974	0.0359739	*	2.08024	0.00574697	**	2.46324	0.0441668	*
411	entpd2b	7.35925	0.11869	ns	8.66365	0.155757	ns	6.68468	0.0247601	*
412	epdl2	1.05275	0.752976	ns	1.09995	0.602851	ns	1.58194	0.0344304	*
413	ephx1	1.10338	0.37575	ns	1.65838	0.0287481	*	2.20151	0.00217488	**
414	ephx2	0.914338	0.11025	ns	1.09273	0.420362	ns	1.5343	0.0621865	ns
415	eps8l3a	0.875501	0.620399	ns	1.13582	0.573208	ns	1.72405	0.082589	ns
416	erc1b	1.16767	0.717246	ns	1.12767	0.751282	ns	1.84873	0.0764336	ns
417	ercc6	1.65161	0.0318901	*	1.98616	0.00765684	**	2.08323	0.00481306	**
418	espn	0.979206	0.936595	ns	1.27069	0.167539	ns	1.58661	0.0484418	*
419	etfa	1.05908	0.463242	ns	1.10169	0.272317	ns	1.50644	0.00784474	**
420	etfdh	1.02799	0.893311	ns	0.984844	0.931721	ns	1.58368	0.0461362	*
421	exoc3l4	1.09337	0.607099	ns	0.939983	0.818701	ns	1.70311	0.0488551	*
422	F2RL3	1.58863	0.141362	ns	1.46296	0.263312	ns	1.81642	0.0709219	ns
423	f7l	1.10691	0.617927	ns	1.09615	0.353808	ns	1.51562	0.00158849	**
424	fabp1b	0.931953	0.864921	ns	0.914802	0.833168	ns	2.14231	0.156757	ns
425	fabp2	1.03891	0.894274	ns	1.01873	0.950095	ns	1.81307	0.0733844	ns
426	fabp6	0.860191	0.793002	ns	0.975306	0.961141	ns	2.09715	0.141869	ns
427	fads2	1.11984	0.447731	ns	1.40935	0.0658346	ns	2.66016	0.00839703	**
428	fah	1.16097	0.551237	ns	1.01005	0.965099	ns	1.58854	0.0775654	ns
429	faim2b	1.75104	0.13868	ns	4.2571	0.0332705	*	3.1887	0.0465898	*
430	faimb	0.523201	0.335089	ns	0.194602	0.156452	ns	0.229493	0.166758	ns
431	fam117aa	0.92407	0.520766	ns	0.654716	0.0195014	*	0.767331	0.0621245	ns
432	fam169aa	1.22469	0.563429	ns	2.33582	0.00711708	**	2.92219	0.000833892	***
433	fam169ab	1.15556	0.529991	ns	1.30025	0.273558	ns	2.1348	0.00634162	**
434	fam193b	0.86628	0.698877	ns	0.515226	0.0835967	ns	0.750479	0.373733	ns
435	fastkd1	0.936152	0.452556	ns	1.38082	0.00795393	**	1.82009	0.0118747	*
436	fbxl3l	0.556314	0.224662	ns	0.361618	0.117079	ns	0.478543	0.172495	ns
437	fbxo10	1.14533	0.408503	ns	1.51346	0.107224	ns	1.37461	0.171505	ns
438	fbxo40	1.02918	0.868401	ns	1.39265	0.101146	ns	2.61909	0.00116362	**
439	fech	1.57091	0.0376654	*	4.79625	0.000215069	***	5.94452	0.00193835	**
440	fgf19	0.471333	0.203763	ns	0.759152	0.553937	ns	0.345222	0.0612486	ns
441	fhad1	1.03416	0.882828	ns	1.50623	0.126159	ns	2.07296	0.000821968	***
442	fhod3a	0.8877	0.629405	ns	0.646701	0.132287	ns	0.67789	0.153696	ns
443	fibinb	1.03446	0.85141	ns	1.09308	0.495783	ns	1.51716	0.0101089	*
444	fkbp2	0.956414	0.690443	ns	0.564021	0.0199797	*	0.649014	0.0332275	*
445	fkbp4	1.19929	0.53955	ns	1.22483	0.399829	ns	1.52707	0.115887	ns
446	fkbp7	1.42333	0.244995	ns	1.15986	0.612351	ns	1.79629	0.0972726	ns
447	flad1	0.848445	0.351301	ns	1.28396	0.281191	ns	1.73341	0.0105307	*
448	flot2b	0.979572	0.715304	ns	0.640876	0.035025	*	0.761826	0.0176937	*
449	FO082780	0.89793	0.458517	ns	0.491477	0.0185669	*	0.469842	0.0123314	*
450	FO904880	1.68104	0.34297	ns	2.42749	0.00794961	**	3.20205	0.0855195	ns
451	folr	1.04788	0.788361	ns	1.25994	0.172263	ns	1.82685	0.0019164	**
452	fosab	0.351215	0.0377147	*	0.38469	0.039201	*	0.596529	0.0868647	ns
453	fosb	0.56609	0.0394518	*	0.371453	0.00834624	**	0.555162	0.037048	*
454	FOXL3	0.000997337	0.0548817	ns	0.0900895	0.0516061	ns	0.000997337	0.0548817	ns
455	foxm1	0.994209	0.977928	ns	0.590348	0.12239	ns	0.882381	0.538095	ns
456	FP016205	0.75233	0.0167804	*	0.515694	0.0106233	*	0.649032	0.103074	ns
457	FP102052	0.917172	0.356068	ns	1.2053	0.124	ns	1.70122	0.0166583	*
458	FP236735	1.03686	0.88185	ns	1.5224	0.0315316	*	1.73887	0.0148623	*
459	fscn2b	0.64866	0.0977299	ns	0.507534	0.0608068	ns	0.47314	0.0566115	ns
460	fstb	0.863182	0.623214	ns	0.866407	0.618061	ns	0.647166	0.158855	ns
461	ftr83	1.13267	0.577041	ns	1.14399	0.582086	ns	1.50475	0.0617465	ns
462	ftr85	0.843454	0.469145	ns	1.46311	0.0697398	ns	1.80019	0.0509207	ns
463	fut9d	1.6907	0.0818957	ns	1.22103	0.685578	ns	2.38084	0.02972	*
464	g6pca	0.823947	0.18897	ns	0.922226	0.65487	ns	0.632698	0.0736013	ns
465	gabrr1	1.16371	0.171475	ns	1.54775	0.0151223	*	1.40889	0.0790515	ns
466	gabrr3a	0.782654	0.155281	ns	0.507865	0.0733449	ns	0.609171	0.0391067	*
467	gadd45aa	1.03212	0.85928	ns	1.15831	0.431066	ns	1.54572	0.0522414	ns
468	gadd45ba	0.67947	0.122271	ns	0.590184	0.0772854	ns	0.711543	0.149939	ns
469	gal3st1a	0.93286	0.691237	ns	1.08617	0.601289	ns	1.54289	0.0649254	ns
470	gas2l2	5.67249	0.184939	ns	2.21064	0.65325	ns	13.2161	0.0875385	ns
471	gcdha	0.929585	0.588699	ns	1.3658	0.0771429	ns	1.93755	0.00125153	**
472	gclc	0.94678	0.406075	ns	1.10809	0.423656	ns	1.35106	0.00503474	**
473	gcna	0.679788	0.192589	ns	0.437271	0.0316511	*	0.798662	0.324443	ns
474	gda	1.09243	0.695892	ns	2.00614	0.0460662	*	2.19019	0.0276749	*
475	gdpd4a	1.09842	0.536499	ns	1.42798	0.0360361	*	1.6168	0.0264044	*
476	ggact	1.67722	0.123449	ns	1.87554	0.073232	ns	2.8557	0.0738128	ns
477	ggt1b	1.15041	0.17783	ns	1.32648	0.0865203	ns	1.55979	0.0388195	*
478	ghdc	1.82678	0.0787596	ns	2.56852	0.0288216	*	3.19661	0.00420081	**
479	glb1l	1.24132	0.1554	ns	1.17765	0.434917	ns	1.80605	0.0060925	**
480	gldc	1.04365	0.364059	ns	1.23932	0.266973	ns	1.76718	0.00465734	**
481	glis1b	1.26787	0.37146	ns	1.36927	0.218456	ns	1.58232	0.14448	ns
482	glrx5	1.18064	0.161519	ns	1.08368	0.351022	ns	1.50407	0.0155187	*
483	gls2a	1.08915	0.560911	ns	1.94642	0.0109442	*	2.61596	0.00437206	**
484	gls2b	1.13145	0.69674	ns	1.88055	0.0956658	ns	3.09602	0.0222395	*
485	gnat2	0.790557	0.0974284	ns	0.536566	0.00932371	**	0.470948	0.00751413	**
486	gnb3b	0.784706	0.216447	ns	0.519326	0.0406657	*	0.484618	0.0357639	*
487	gng13a	1.17424	0.518801	ns	1.11418	0.766699	ns	1.80977	0.0187066	*
488	gngt2b	0.954216	0.772094	ns	0.661467	0.0546349	ns	0.69713	0.0630321	ns
489	golga7ba	0.983745	0.951536	ns	1.19014	0.15265	ns	1.60587	0.0636772	ns
490	golph3	0.559572	0.236668	ns	0.535659	0.0842031	ns	0.972373	0.764973	ns
491	gpn3	1.20249	0.316174	ns	1.30664	0.0877214	ns	1.64883	0.0161766	*
492	gpr12	0.61857	0.220779	ns	0.679301	0.205586	ns	0.545524	0.107722	ns
493	gpr186	0.522795	0.0387921	*	0.711479	0.144277	ns	0.583737	0.0680957	ns
494	gpx4a	0.932037	0.525418	ns	1.16967	0.292458	ns	1.70802	0.00487219	**
495	gpx7	0.638023	0.0502496	ns	0.605644	0.0447554	*	0.631002	0.0451475	*
496	grhl1	0.984973	0.961765	ns	0.982054	0.90836	ns	1.60497	0.0305233	*
497	grk1b	0.768869	0.0216106	*	0.420893	0.00295271	**	0.763861	0.219338	ns
498	grk5	0.597126	0.0676611	ns	1.54096	0.361562	ns	2.22702	0.0538115	ns
499	grk7a	1.39893	0.00075362	***	1.28662	0.222397	ns	1.07916	0.436714	ns
500	grm6b	0.899907	0.604099	ns	0.577246	0.0782677	ns	0.771647	0.232987	ns
501	grtp1b	1.16143	0.592955	ns	1.4586	0.236796	ns	2.39471	0.0163123	*
502	gss	1.02683	0.768901	ns	1.23241	0.241767	ns	1.7849	0.00103898	**
503	gstm	1.75301	0.077882	ns	1.67011	0.0558297	ns	2.26964	0.0099667	**
504	gsto1	2.1846	0.0783312	ns	4.73446	0.0349335	*	8.27235	8.06024e-05	***
505	gsto2	1.03847	0.864916	ns	1.07919	0.612636	ns	1.73887	0.00865362	**
506	gtf2a1l	1.38451	0.483886	ns	1.33747	0.617326	ns	2.1155	0.0187622	*
507	guca1c	2.21677	0.0143727	*	2.36296	0.00937288	**	2.36087	0.00529961	**
508	guca1e	0.41794	0.22962	ns	0.253073	0.153551	ns	0.59113	0.379776	ns
509	gucy2f	1.01826	0.854571	ns	1.34991	0.0340816	*	1.29719	0.269754	ns
510	h3f3b	0.82299	0.264869	ns	0.651476	0.0907152	ns	0.578632	0.0517856	ns
511	HACD4	1.11291	0.825424	ns	2.19055	0.167586	ns	1.64402	0.254451	ns
512	hccsa	0.940997	0.683103	ns	1.92537	0.150409	ns	1.91497	0.00511199	**
513	hccsb	1.52127	0.130099	ns	1.23999	0.55733	ns	1.84206	0.0439012	*
514	hddc2	0.778065	0.372683	ns	0.492166	0.0853839	ns	0.764582	0.314446	ns
515	hebp2	1.19544	0.270511	ns	4.63526	0.0323844	*	5.75624	0.00189193	**
516	helq	1.30764	0.267102	ns	1.64238	0.0954635	ns	1.58424	0.0600096	ns
517	her8	1.00394	0.981953	ns	0.558607	0.0606878	ns	0.596168	0.0897053	ns
518	hhipl1	0.854328	0.405779	ns	1.6803	0.0205719	*	3.07646	0.00144759	**
519	hid1a	1.02654	0.917435	ns	1.01713	0.93858	ns	1.54663	0.0988778	ns
520	higd1a	1.45417	0.0799972	ns	1.78859	0.0149055	*	1.85446	0.0718601	ns
521	higd2a	1.06926	0.247994	ns	1.1644	0.377222	ns	1.57138	0.0824736	ns
522	hip1ra	1.82427	0.234025	ns	1.98149	0.240842	ns	3.03077	0.0278277	*
523	hist1h4l	0.975712	0.949572	ns	0.968232	0.876208	ns	0.596387	0.0899471	ns
524	hivep3b	0.755905	0.483831	ns	0.431049	0.154848	ns	0.730957	0.494304	ns
525	hltf	0.934259	0.726402	ns	1.29145	0.16832	ns	2.38174	0.00341316	**
526	hmga1a	0.998438	0.981292	ns	0.678166	0.0766167	ns	0.642088	0.0278407	*
527	hmgb1a	1.0354	0.911741	ns	0.606965	0.179669	ns	0.789508	0.398682	ns
528	hmgb1b	1.05874	0.728346	ns	0.526338	0.0453343	*	0.65532	0.0786334	ns
529	hmgb3a	1.00997	0.933217	ns	0.655768	0.003016	**	0.75627	0.0619623	ns
530	hmgcra	0.797341	0.039815	*	0.883385	0.31385	ns	1.53277	0.0591548	ns
531	hmgcs1	0.917689	0.471739	ns	0.998661	0.9918	ns	1.74744	0.00315536	**
532	hmgn2	1.06748	0.718038	ns	0.609159	0.132891	ns	0.636761	0.163107	ns
533	hmgn6	0.977182	0.700376	ns	0.644999	0.162263	ns	0.666294	0.0823239	ns
534	hmox2a	1.0489	0.660377	ns	1.64501	0.0633082	ns	2.36278	0.00607979	**
535	hnrnpa0a	1.01074	0.851593	ns	0.505114	0.13044	ns	0.756604	0.161636	ns
536	hnrnph1l	2.0711	0.0990521	ns	1.30508	0.576244	ns	1.18624	0.691609	ns
537	hook2	0.876473	0.631966	ns	1.32005	0.0148254	*	1.65888	0.0134832	*
538	hoxb6b	0.844081	0.195616	ns	0.57829	0.011079	*	0.611223	0.0138046	*
539	hoxb8b	0.668257	0.204157	ns	0.387677	0.0357841	*	0.751374	0.302905	ns
540	hp	0.906177	0.648868	ns	0.554647	0.0316084	*	0.778606	0.0957283	ns
541	hpdb	1.03896	0.777667	ns	0.948151	0.697052	ns	1.69986	0.0139203	*
542	hrc	0.835258	0.176246	ns	0.628842	0.028348	*	0.656554	0.0402189	*
543	hs3st3b1a	0.56328	0.0225323	*	0.502215	0.0127479	*	0.744931	0.150444	ns
544	hs3st3l	0.865586	0.218815	ns	0.527121	0.0116127	*	0.536653	0.00115552	**
545	hsd11b1la	1.10953	0.24632	ns	1.51866	0.113527	ns	1.69333	0.107158	ns
546	hsf2	1.65004	0.0733381	ns	1.76263	0.00213241	**	1.19459	0.0978654	ns
547	hsp70	3.38588	0.0562928	ns	1.78209	0.0642172	ns	1.73303	0.0795202	ns
548	hsp70l	3.14116	0.00605516	**	1.85742	0.0342809	*	1.64681	0.0666328	ns
549	hsp90aa1	1.34397	0.149579	ns	1.74404	0.00927666	**	2.05325	0.00641902	**
550	hspa1b	1.59854	0.34428	ns	1.90369	0.0744139	ns	8.08374	0.00643546	**
551	hspa5	1.20518	0.601129	ns	1.17182	0.590648	ns	1.58163	0.156391	ns
552	hspa8b	1.23096	0.262943	ns	1.15908	0.365392	ns	1.75064	0.00262971	**
553	hspb11	0.98565	0.924977	ns	1.06578	0.597599	ns	1.54813	0.0237289	*
554	hspb6	1.33454	0.0989003	ns	1.50734	0.0210491	*	1.54602	0.0219801	*
555	hspb9	0.862364	0.538764	ns	0.500596	0.0934311	ns	0.465486	0.0840142	ns
556	hspd1	1.15462	0.15202	ns	1.25485	0.0402063	*	1.70566	0.00625678	**
557	hspe1	1.17578	0.418956	ns	1.05884	0.763129	ns	1.68417	0.0343598	*
558	hsph1	5.29142	0.0685933	ns	4.53294	0.172293	ns	9.81758	0.0059528	**
559	htra4	1.13962	0.293922	ns	1.23187	0.0711108	ns	1.574	0.0981141	ns
560	hyou1	1.02125	0.940648	ns	1.11556	0.605412	ns	1.50523	0.0896435	ns
561	ibtk	1.0305	0.625326	ns	1.40001	0.00438455	**	1.70034	0.012569	*
562	id2a	1.00603	0.954548	ns	0.674666	0.0139136	*	0.94907	0.489953	ns
563	id3	0.976	0.728702	ns	0.675284	0.0566146	ns	0.754387	0.0285196	*
564	id4	0.983188	0.884638	ns	0.638546	0.0432215	*	0.809935	0.254046	ns
565	idh1	1.01225	0.892725	ns	1.35496	0.0703076	ns	1.78439	0.00119359	**
566	ifitm1	0.769709	0.316334	ns	0.824024	0.41985	ns	1.84049	0.0319505	*
567	ifngr1l	1.15488	0.00765804	**	1.57375	0.0245054	*	1.75292	0.00633637	**
568	ift22	1.63725	0.116484	ns	1.62378	0.0573287	ns	2.05867	0.0876777	ns
569	igfbp2a	1.0135	0.881286	ns	0.80321	0.0807335	ns	0.840695	0.0827499	ns
570	igsf9b	0.819133	0.394342	ns	0.628855	0.00282778	**	0.741779	0.124508	ns
571	im:7138535	1.14039	0.404522	ns	1.21347	0.568363	ns	2.04065	0.0914335	ns
572	impdh1b	1.03719	0.77382	ns	0.535641	0.0189196	*	0.758931	0.0645488	ns
573	impg1b	1.1377	0.341552	ns	1.45873	0.0579165	ns	1.31974	0.29712	ns
574	impg2a	0.604501	0.137353	ns	0.297483	0.0535294	ns	0.531757	0.0941819	ns
575	inpp5ka	1.04722	0.745461	ns	1.03681	0.779215	ns	1.33925	0.0242041	*
576	inpp5kb	1.37248	0.122239	ns	1.78848	0.0491415	*	2.06985	0.00713458	**
577	insb	0.00168393	0.184935	ns	0.625323	0.573652	ns	0.134791	0.22204	ns
578	insl3	1	#DIV/0!	#DIV/0!	95.7367	0.42265	ns	934.5	0.0833096	ns
579	iqcb1	0.608238	0.331993	ns	0.41851	0.0341146	*	0.763292	0.233803	ns
580	irg1l	1.0231	0.784976	ns	1.58498	0.0864137	ns	1.46238	0.220864	ns
581	irx4b	0.716572	0.0246994	*	0.446707	0.00959223	**	0.674921	0.0655907	ns
582	ISCU	0.96806	0.819318	ns	1.08075	0.633902	ns	1.52864	0.0309351	*
583	isg20	1.10771	0.548287	ns	1.04215	0.788964	ns	1.59556	0.0138825	*
584	itcha	0.924653	0.803055	ns	1.10255	0.687506	ns	1.72278	0.0345027	*
585	itga2	1.15559	0.440136	ns	1.23233	0.297807	ns	1.52137	0.0881031	ns
586	itga6l	0.47298	0.00118176	**	0.6056	0.0424002	*	0.713663	0.0501603	ns
587	itgb3a	1.21958	0.267121	ns	1.29091	0.143217	ns	1.5701	0.0679129	ns
588	JMJD8	0.899313	0.832787	ns	1.31323	0.461817	ns	2.03217	0.0853186	ns
589	kank1b	0.419545	0.0965734	ns	0.57928	0.16764	ns	0.806225	0.44619	ns
590	kat14	1.10134	0.490907	ns	1.10748	0.466425	ns	1.52046	0.0347929	*
591	kcna6a	0.674569	0.218015	ns	0.437276	0.0890697	ns	0.247061	0.0413347	*
592	kcne4	0.768022	0.285626	ns	0.543279	0.0884496	ns	0.546071	0.136699	ns
593	kcnj2a	1.06306	0.531111	ns	1.16589	0.188002	ns	1.5056	0.00735739	**
594	kcnq1	1.25973	0.179665	ns	1.1991	0.507942	ns	1.51274	0.00657636	**
595	kcnv2a	0.701698	0.234093	ns	0.537961	0.0948773	ns	0.624729	0.136971	ns
596	kcnv2b	0.732112	0.274092	ns	0.365922	0.0408724	*	0.669042	0.207162	ns
597	kctd6a	0.807998	0.246066	ns	0.561883	0.0663805	ns	0.738848	0.233612	ns
598	keap1a	1.16823	0.129835	ns	1.53858	0.00526465	**	1.74753	0.0014495	**
599	khdc4	1.25178	0.450037	ns	1.20718	0.34117	ns	1.62077	0.0355935	*
600	kif25	0.776856	0.0852828	ns	0.572166	0.0141962	*	0.702614	0.0745261	ns
601	kif3b	0.940763	0.704924	ns	1.0619	0.74814	ns	1.52814	0.186098	ns
602	kitlgb	0.514772	0.171136	ns	0.629181	0.261302	ns	1.03843	0.887781	ns
603	klb	1.09084	0.665627	ns	1.2253	0.071833	ns	1.80852	0.00484739	**
604	klf13	1.06539	0.428317	ns	0.625571	0.00242846	**	0.803722	0.0683937	ns
605	klf2a	0.773589	0.195363	ns	0.662761	0.0811019	ns	0.785779	0.204512	ns
606	klf4	0.664902	0.064453	ns	0.690894	0.0703603	ns	0.791891	0.205102	ns
607	knl1	0.829735	0.429806	ns	0.544741	0.0506073	ns	0.763979	0.187681	ns
608	krt5	1.3809	0.238484	ns	1.19752	0.0505009	ns	1.51485	0.0024942	**
609	krt93	0.972853	0.944104	ns	1.071	0.861055	ns	1.97081	0.0543068	ns
610	l3mbtl2	1.18919	0.145526	ns	1.09285	0.467634	ns	1.32912	0.0967799	ns
611	lactbl1b	0.8225	0.173229	ns	0.649849	0.026718	*	0.784516	0.0049238	**
612	leap2	1.40928	0.0919894	ns	2.0713	0.0446642	*	2.63424	0.0509686	ns
613	lect2l	0.808842	0.0986309	ns	0.657367	0.147597	ns	0.662783	0.0167032	*
614	lgals8a	1.04422	0.816463	ns	1.2224	0.398758	ns	1.61188	0.152127	ns
615	lgalsla	1.07595	0.72387	ns	1.02736	0.90496	ns	1.77059	0.0831767	ns
616	lgmn	1.01965	0.923802	ns	1.04698	0.826531	ns	1.89154	0.0231697	*
617	lgsn	1.24457	0.520873	ns	1.10221	0.645162	ns	1.63231	0.0572637	ns
618	lhx1a	0.922634	0.512876	ns	0.742034	0.0462155	*	0.701043	0.0290911	*
619	lhx1b	0.702083	0.317677	ns	0.763884	0.369569	ns	0.53994	0.155651	ns
620	lhx2b	1.7066	0.0554955	ns	1.0775	0.756591	ns	1.01881	0.933166	ns
621	lhx4	0.956576	0.715032	ns	0.658927	0.0616241	ns	0.752317	0.10119	ns
622	lin28a	0.836916	0.694461	ns	0.534785	0.124701	ns	0.557678	0.139339	ns
623	lin54	1.62086	0.218954	ns	1.20602	0.406188	ns	1.61367	0.0692178	ns
624	lmnb1	0.872602	0.60596	ns	0.588037	0.146435	ns	0.792226	0.375519	ns
625	LO017848	1.94082	0.254226	ns	1.81411	0.366845	ns	2.11344	0.131379	ns
626	LO018029	1.16807	0.610945	ns	1.14885	0.633206	ns	1.91711	0.0109836	*
627	LO018197	1.12859	0.665748	ns	1.12157	0.658411	ns	1.65853	0.060365	ns
628	lonrf1	2.41953	0.0507956	ns	8.8293	0.00133234	**	12.0373	0.00324386	**
629	lonrf1l	7.56904	0.0132946	*	16.3862	0.00833777	**	16.7183	2.54625e-06	***
630	lrata	0.831577	0.461891	ns	0.625953	0.156291	ns	0.522196	0.096248	ns
631	lratb	1.18386	0.103094	ns	1.24087	0.157483	ns	1.42193	0.104972	ns
632	lrit3b	0.92739	0.930193	ns	0.595768	0.171679	ns	0.105172	0.00394375	**
633	lrp2b	0.81405	0.408181	ns	1.22002	0.228136	ns	1.80232	0.0275069	*
634	lrrc18b	167.32	0.42265	ns	95.1767	0.42265	ns	1492.17	0.0134304	*
635	lrrc58a	1.23737	0.299152	ns	2.93688	0.00569545	**	4.88658	9.39319e-05	***
636	lrrc75bb	0.645051	0.138295	ns	0.636021	0.14249	ns	0.675358	0.163739	ns
637	LRRTM4	1.37635	0.293019	ns	1.1385	0.535149	ns	1.72047	0.110916	ns
638	ly6pge	0.895117	0.0203082	*	0.534725	0.0184724	*	0.558118	0.0529547	ns
639	ly75	0.997501	0.981667	ns	1.01548	0.876215	ns	1.57785	0.00126928	**
640	lztfl1	1.28775	0.523877	ns	1.00093	0.991039	ns	1.54309	0.000801029	***
641	mad2l1	1.01555	0.938175	ns	0.616526	0.0628429	ns	0.701275	0.108859	ns
642	mal2	0.831384	0.223045	ns	0.641212	0.0612931	ns	0.685792	0.066061	ns
643	malrd1	0.804111	0.324809	ns	1.60012	0.13207	ns	2.05002	0.0124138	*
644	malt3	1.03465	0.822215	ns	1.08571	0.743901	ns	1.66264	0.0226715	*
645	map1aa	0.89727	0.403231	ns	0.604692	0.047752	*	0.754094	0.116772	ns
646	marcksl1b	1.0213	0.828083	ns	0.664502	0.0299381	*	0.799795	0.0958812	ns
647	marveld3	2.14216	0.135997	ns	1.55048	0.0368246	*	1.78392	0.13334	ns
648	masp2	1.00613	0.943579	ns	0.57323	0.0329368	*	0.588902	0.00455476	**
649	mat2ab	1.58272	0.151444	ns	2.56929	0.0100073	*	1.8184	0.0727331	ns
650	mbpb	0.914487	0.168638	ns	0.639075	0.116949	ns	0.875107	0.0982782	ns
651	mc1r	0.818009	0.366259	ns	1.00258	0.990687	ns	1.74303	0.069966	ns
652	mc5ra	1.58607	0.0786259	ns	1.90694	0.0317929	*	2.05675	0.00349351	**
653	mchr1a	0.289403	0.138762	ns	0.564538	0.236304	ns	0.163375	0.068035	ns
654	mchr2	1.17225	0.195188	ns	1.56194	0.0153509	*	1.8469	0.0289763	*
655	MDFI	1.01107	0.934301	ns	1.12778	0.201365	ns	1.68637	0.184924	ns
656	mep1a	0.665336	0.117733	ns	1.73035	0.157882	ns	2.18723	0.00431673	**
657	mep1b	1.05247	0.839854	ns	1.36122	0.183417	ns	2.15588	0.0191119	*
658	mid1ip1a	1.31233	0.19911	ns	1.28777	0.234893	ns	1.51998	0.0876068	ns
659	mid1ip1l	1.41397	0.31575	ns	1.56258	0.143868	ns	1.56805	0.149119	ns
660	mier1b	0.623798	0.0326461	*	0.476594	0.0176725	*	0.866389	0.384113	ns
661	miox	0.883204	0.347089	ns	0.651208	0.0469788	*	0.766868	0.229007	ns
662	mis18bp1	0.756769	0.140155	ns	0.71917	0.204456	ns	0.462478	0.037905	*
663	mkrn2os	0.8243	0.531476	ns	0.608218	0.218908	ns	0.433109	0.0836063	ns
664	mlst8	1.01367	0.914709	ns	1.32991	0.322535	ns	1.61779	0.150685	ns
665	mlxipl	0.849883	0.664167	ns	1.90015	0.0979649	ns	1.77827	0.109473	ns
666	MMP23B	1.06858	0.390294	ns	1.25142	0.0854225	ns	1.70898	0.0821546	ns
667	mmp30	1.27331	0.0504936	ns	1.72473	0.0151741	*	2.62739	0.0295617	*
668	mntb	0.455829	0.0906566	ns	0.583891	0.173227	ns	0.706275	0.327123	ns
669	mob1bb	1.2159	0.140941	ns	1.40502	0.0788541	ns	1.63818	0.0300778	*
670	mpp4l	0.952706	0.897716	ns	0.561012	0.104587	ns	0.693705	0.199108	ns
671	mpp5b	0.795831	0.276519	ns	0.562919	0.0543583	ns	0.617228	0.170587	ns
672	mrpl33	0.886581	0.161434	ns	0.570442	0.034596	*	0.786945	0.158435	ns
673	mrpl57	1.218	0.512636	ns	1.2679	0.432154	ns	1.68158	0.0695674	ns
674	mrtfbb	1.00754	0.982891	ns	1.23042	0.249934	ns	1.64387	0.016451	*
675	msi1	0.976045	0.8917	ns	0.639126	0.0929532	ns	0.687432	0.179955	ns
676	msmo1	1.24555	0.194105	ns	2.56911	0.0245796	*	3.66259	0.0225044	*
677	msra	0.935902	0.731917	ns	1.01709	0.941547	ns	2.20183	0.00217063	**
678	msrb1a	0.947944	0.798809	ns	1.19983	0.40586	ns	1.87512	0.0173165	*
679	msrb3	1.08059	0.497203	ns	1.46636	0.0216485	*	2.04586	0.0347934	*
680	mss51	1.1544	0.603342	ns	0.979306	0.938552	ns	1.81129	0.0476459	*
681	mterf2	1.21437	0.32615	ns	1.40454	0.0353789	*	2.33837	0.140713	ns
682	mthfr	1.02965	0.753555	ns	1.32077	0.0223727	*	1.84209	0.00483222	**
683	mtr	1.03781	0.707546	ns	1.20642	0.11	ns	1.5371	0.00947886	**
684	mtrr	0.947264	0.199685	ns	1.26963	0.0568459	ns	1.65881	0.00984117	**
685	muc5	0.930444	0.359609	ns	1.29043	0.0774539	ns	1.55288	0.00193343	**
686	muc5f	1.03205	0.953993	ns	1.27394	0.414774	ns	2.15166	0.0371614	*
687	mvda	0.98047	0.760252	ns	1.14959	0.314031	ns	1.96504	0.00258372	**
688	mvk	0.862128	0.157207	ns	1.0157	0.915929	ns	1.6069	0.0271191	*
689	MYADM	0.959927	0.692711	ns	0.664704	0.0662313	ns	0.780958	0.161239	ns
690	mybl1	0.827785	0.124866	ns	0.484241	0.0120328	*	0.719143	0.0453443	*
691	mylipb	1.74209	0.017211	*	1.94384	0.0695083	ns	1.84837	0.058061	ns
692	myo3a	1.3113	0.0240847	*	1.37959	0.0377429	*	1.19786	0.461138	ns
693	myo3b	0.948235	0.761759	ns	0.62699	0.004867	**	0.739107	0.00972045	**
694	myo5ab	1.11558	0.590634	ns	1.41969	0.0894354	ns	1.67386	0.0636903	ns
695	myo7bb	1.02615	0.831077	ns	1.61885	0.0601724	ns	2.0418	0.000225907	***
696	naa50	0.501191	0.353079	ns	0.381131	0.273209	ns	0.610241	0.447767	ns
697	nanos3	0.305834	0.0269439	*	0.263768	0.034053	*	0.47412	0.0928228	ns
698	nap1l4a	1.33513	0.497498	ns	1.37358	0.531225	ns	2.44232	0.182413	ns
699	napepld	1.04478	0.681877	ns	1.84165	0.11708	ns	2.02444	0.0441299	*
700	naxe	1.05045	0.551394	ns	1.31177	0.200077	ns	1.5986	0.0799068	ns
701	NCEH1	1.31465	0.36482	ns	2.39746	0.00223837	**	3.76095	0.0107523	*
702	nceh1b	1.09966	0.706859	ns	1.0801	0.688954	ns	1.50675	0.0591423	ns
703	ndrg1a	0.874736	0.012731	*	0.631327	0.0592175	ns	0.726099	0.0571788	ns
704	ndrg1b	0.685853	0.0116986	*	0.59244	0.0126511	*	0.929754	0.34791	ns
705	ndufaf4	1.21781	0.728707	ns	1.38553	0.570597	ns	2.89975	0.0352046	*
706	ndufb3	1.61005	0.0912509	ns	1.28472	0.311187	ns	1.67248	0.0847279	ns
707	neil1	1.57509	0.292917	ns	4.59317	0.0108383	*	5.50884	0.060466	ns
708	neu3	1.47647	0.0173709	*	1.34999	0.0698354	ns	1.91482	0.0237547	*
709	nf2b	1.05356	0.736745	ns	1.72326	0.499181	ns	1.88028	0.29718	ns
710	nfatc2b	0.853693	0.202677	ns	0.732309	0.0518964	ns	0.588756	0.0218618	*
711	nfe2l1a	1.08883	0.707685	ns	1.63835	0.0772337	ns	1.77187	0.0369888	*
712	nfe2l1b	1.15644	0.0704587	ns	1.14517	0.243171	ns	1.40297	0.106918	ns
713	nfe2l2a	0.973124	0.793565	ns	1.08786	0.448651	ns	1.35704	0.013565	*
714	nfe2l2b	1.04453	0.736779	ns	1.35447	0.219855	ns	1.33988	0.0372648	*
715	nfil3	1.18766	0.084343	ns	1.34749	0.050013	ns	1.49774	0.0410851	*
716	nfil3-3	75.4467	0.42265	ns	87.89	0.42265	ns	519.637	0.0289729	*
717	nfil3-6	1.98962	0.0194873	*	4.0751	4.471e-06	***	4.52993	0.028611	*
718	nfkbiab	0.72385	0.182461	ns	0.656211	0.127826	ns	0.814193	0.317057	ns
719	nfkbiz	1.27769	0.242132	ns	1.36287	0.114642	ns	2.15964	0.0130663	*
720	nkpd1	0.52058	0.0206155	*	0.725836	0.254082	ns	0.98371	0.924447	ns
721	noctb	0.69414	0.0307265	*	0.714922	0.0216359	*	0.808575	0.302144	ns
722	nol7	0.810375	0.454561	ns	0.536521	0.0517654	ns	0.825007	0.301993	ns
723	nostrin	1.53979	0.403337	ns	2.28811	0.317452	ns	3.91981	0.00432404	**
724	npas2	1.21154	0.359992	ns	1.80559	0.0152256	*	2.26063	0.031827	*
725	npas4a	0.454077	0.00725953	**	0.487718	0.0147524	*	0.547549	0.0102497	*
726	NPC1L1	1.0223	0.876953	ns	1.4107	0.0974834	ns	1.73276	0.00725007	**
727	npffr1l1	5.06835	0.134134	ns	2.98707	0.0670059	ns	4.44901	0.0366008	*
728	nphp3	0.934507	0.598791	ns	1.09361	0.156182	ns	1.55243	0.000131431	***
729	nr0b2a	0.551917	0.0160969	*	0.517222	0.00902778	**	0.611812	0.0535926	ns
730	nr1d2a	0.834984	0.191353	ns	0.601605	0.0151152	*	0.623604	0.0294772	*
731	nr1d4a	1.1677	0.664812	ns	0.452961	0.0158948	*	0.512256	0.0372716	*
732	nr1d4b	0.925542	0.80386	ns	0.41969	0.0164525	*	0.547187	0.0384231	*
733	nr1i2	1.03455	0.848343	ns	1.626	0.0240058	*	2.08909	0.00663684	**
734	nr4a1	0.890407	0.430453	ns	0.590407	0.0610624	ns	0.581244	0.0414615	*
735	nr5a5	1.29189	0.332726	ns	1.75665	0.146183	ns	3.0109	0.0225563	*
736	nrn1b	0.551944	0.0836434	ns	0.580312	0.0632145	ns	0.472372	0.0304603	*
737	nsdhl	0.812956	0.574354	ns	0.941041	0.850367	ns	1.73102	0.150234	ns
738	nt5c2l1	1.00085	0.995194	ns	0.619298	0.0157863	*	0.682993	0.0121467	*
739	nuak1a	1.08891	0.709861	ns	1.13121	0.577133	ns	1.77551	0.0463305	*
740	nudt12	1.05871	0.517203	ns	1.21493	0.271568	ns	1.59505	0.00244112	**
741	oacyl	1.09641	0.554237	ns	1.13298	0.556549	ns	2.16365	0.0104231	*
742	oat	0.862591	0.526683	ns	1.14664	0.448656	ns	1.62329	0.0302939	*
743	opn1lw2	0.780152	0.0678464	ns	0.374271	0.00348751	**	0.306681	0.00646362	**
744	opn1mw1	0.885909	0.401076	ns	0.539701	0.0220373	*	0.42862	0.0218433	*
745	opn1mw2	0.873165	0.444816	ns	0.691945	0.111054	ns	0.685261	0.105907	ns
746	opn1sw1	0.926419	0.41308	ns	0.646371	0.00639781	**	0.666309	0.00599075	**
747	opn1sw2	0.883336	0.245224	ns	0.524915	0.00145008	**	0.494241	0.00155695	**
748	osbpl1a	1.11009	0.662937	ns	1.4138	0.0836952	ns	2.25178	0.00283791	**
749	osbpl2a	1.01829	0.875843	ns	1.15463	0.0812913	ns	1.54705	0.000754837	***
750	osgn1	1.52762	0.00236456	**	1.80556	0.0782774	ns	1.66558	0.0118631	*
751	otop2	1.14478	0.7236	ns	1.03051	0.90166	ns	1.56118	0.0863144	ns
752	otud4	0.988578	0.937843	ns	1.03944	0.804933	ns	1.52208	0.0373567	*
753	otud7b	1.16827	0.30035	ns	1.19191	0.307076	ns	1.53449	0.0406507	*
754	oxnad1	1.1422	0.658706	ns	1.06399	0.879481	ns	1.95668	0.202563	ns
755	p2rx5	0.792873	0.223045	ns	0.827566	0.289611	ns	0.597639	0.0886631	ns
756	paqr7a	0.899516	0.871073	ns	2.79782	0.0613106	ns	3.54883	0.152558	ns
757	PAQR9	0.999894	0.999587	ns	1.25088	0.334921	ns	1.60953	0.112401	ns
758	PARD3	0.843556	0.370279	ns	0.934609	0.562181	ns	1.50756	0.00471758	**
759	pard3aa	1.31127	0.437405	ns	1.25521	0.565711	ns	1.80993	0.0933648	ns
760	parla	0.987484	0.960958	ns	1.86104	0.0228334	*	3.17066	0.000449702	***
761	pcdh20	1.28573	0.0551991	ns	1.29652	0.0589321	ns	1.69497	0.0123868	*
762	pcdh8	0.756586	0.158779	ns	0.58609	0.0463967	*	0.706534	0.0934808	ns
763	pcgf5a	0.98448	0.869064	ns	1.63092	0.0589359	ns	1.64732	0.243396	ns
764	pcgf6	0.788262	0.146672	ns	0.616249	0.0532557	ns	0.548354	0.0245906	*
765	pdcd4a	1.04261	0.330502	ns	0.782618	0.175442	ns	0.725165	0.0230567	*
766	pdcd7	1.18034	0.604453	ns	1.57207	0.152656	ns	1.49777	0.181696	ns
767	pdcl	0.992513	0.922193	ns	0.789123	0.149558	ns	0.803557	0.1268	ns
768	pde4a	1.13936	0.599916	ns	1.08785	0.763178	ns	1.55481	0.151916	ns
769	pde5aa	4.94399	0.510237	ns	10.8568	0.459791	ns	22.4758	0.0297872	*
770	pde6c	0.846576	0.353818	ns	0.807045	0.234727	ns	0.74867	0.154078	ns
771	pde6ga	0.633822	0.143262	ns	0.298051	0.0284828	*	0.458583	0.0695197	ns
772	pde6gb	0.938461	0.259289	ns	0.437536	0.0352227	*	0.685937	0.161501	ns
773	pde6ha	4.09636	0.0061093	**	11.558	0.0461088	*	17.4342	0.00552944	**
774	pdgfaa	1.09972	0.673077	ns	0.683106	0.143404	ns	0.646082	0.115263	ns
775	pdha1b	0.847226	0.325557	ns	0.837193	0.384901	ns	0.616894	0.0187715	*
776	pdia2	0.788059	0.113445	ns	1.3164	0.256738	ns	1.87637	0.00389396	**
777	pdzk1	1.00204	0.994749	ns	1.30617	0.380145	ns	1.91057	0.0752264	ns
778	pea15	1.14598	0.6227	ns	1.15419	0.531751	ns	1.60408	0.0289659	*
779	per2	11.9204	0.0164629	*	23.1548	0.00105938	**	17.4345	8.67977e-10	***
780	per3	1.36736	0.11255	ns	1.68392	0.000529434	***	1.11393	0.0655419	ns
781	pfdn4	1.13591	0.486798	ns	0.346416	0.0379794	*	0.734895	0.394474	ns
782	pfkfb4b	1.09146	0.539203	ns	0.663173	0.0796709	ns	0.703118	0.10571	ns
783	pfn2l	0.796001	0.381821	ns	0.772805	0.0514608	ns	0.603957	0.232824	ns
784	phax	0.787865	0.0909919	ns	0.593016	0.0208014	*	0.52545	0.013502	*
785	phospho2	1.33686	0.325449	ns	1.42586	0.298649	ns	2.53231	0.00704567	**
786	phox2ba	0.258664	0.115251	ns	0.58621	0.568117	ns	0.00193505	0.0640539	ns
787	phyh	1.08367	0.256427	ns	1.72428	0.00228136	**	2.56163	0.0196183	*
788	pimr189	8.25027	0.0858579	ns	5.87923	0.151596	ns	8.61246	0.017602	*
789	pimr190	7.9276	0.294698	ns	6.14764	0.0330653	*	11.8696	0.0913415	ns
790	pimr191	1.16686	0.553879	ns	1.20172	0.764907	ns	4.23873	0.000596685	***
791	pimr60	173.717	0.0430836	*	279.547	0.214298	ns	617.197	0.139195	ns
792	pimr61	997.517	0.252619	ns	777.25	0.20698	ns	861.783	0.170381	ns
793	pink1	1.03301	0.749086	ns	1.03898	0.845597	ns	1.24015	0.072462	ns
794	pipox	1.14691	0.666894	ns	1.58531	0.156022	ns	2.18172	0.0297158	*
795	pkd1l2b	0.933739	0.797372	ns	1.58688	0.367639	ns	1.79706	0.0950095	ns
796	pla2g1b	1.08914	0.864423	ns	1.75625	0.246902	ns	2.64476	0.00409226	**
797	pla2g4aa	1.19263	0.446495	ns	1.22059	0.0163003	*	1.59303	0.0102848	*
798	plekha1b	1.22718	0.243079	ns	1.17993	0.300709	ns	1.52484	0.0371012	*
799	PLEKHB1	2.75062	0.022041	*	6.78047	0.0376555	*	5.42851	0.0985251	ns
800	plekhf1	1.32751	0.132764	ns	1.50656	0.0101352	*	2.11975	0.0067253	**
801	plin1	64.6946	0.189722	ns	116.465	0.20095	ns	275.818	0.186519	ns
802	plin6	2.1853	0.00151264	**	2.51517	0.0149501	*	4.01277	0.00432805	**
803	plppr2b	0.849035	0.0980647	ns	0.654556	0.00693563	**	0.730296	0.0116361	*
804	pm20d1	1.20843	0.352738	ns	2.24353	0.077424	ns	2.47683	0.0129718	*
805	pmp22b	0.996834	0.977095	ns	0.703126	0.131707	ns	0.658431	0.0777017	ns
806	pmpcb	1.20891	0.362808	ns	1.44484	0.0919814	ns	2.47028	0.000235983	***
807	pnp4a	0.850288	0.192108	ns	0.572634	0.000441673	***	0.793819	0.012973	*
808	pnp4b	0.888036	0.629894	ns	1.28205	0.201715	ns	2.00537	0.0122964	*
809	pnpla2	0.855444	0.411915	ns	1.11391	0.392827	ns	1.62113	0.0202619	*
810	pnpo	1.02018	0.914123	ns	1.438	0.0601866	ns	2.01006	0.00771672	**
811	pnrc1	1.46714	0.241187	ns	1.52111	0.0431556	*	1.59519	0.0292484	*
812	poc1bl	0.969776	0.913912	ns	1.14047	0.585422	ns	1.51494	0.112932	ns
813	podxl	1.21897	0.416405	ns	0.577616	0.356521	ns	0.524148	0.10368	ns
814	pof1b	1.19388	0.235433	ns	1.12627	0.399604	ns	1.65695	0.0295048	*
815	poldip2	1.09314	0.461377	ns	1.39142	0.0247626	*	1.54403	0.0144784	*
816	polm	0.818919	0.432769	ns	1.47488	0.0508803	ns	2.04969	0.0508561	ns
817	pomk	1.09197	0.666975	ns	1.01817	0.929277	ns	1.59993	0.039187	*
818	ponzr3	0.688404	0.0664998	ns	0.440133	0.0116108	*	0.585805	0.0283575	*
819	ponzr4	1.23834	0.480532	ns	0.37257	0.035153	*	0.643608	0.137907	ns
820	popdc3	0.779064	0.00429331	**	0.660825	0.191068	ns	0.593954	0.0613349	ns
821	porb	1.03872	0.856381	ns	1.73392	0.0390049	*	2.70209	0.00345267	**
822	pou2f1b	0.550209	0.291299	ns	0.591344	0.324977	ns	0.674205	0.423517	ns
823	pou4f2	0.87304	0.140337	ns	0.567681	0.10813	ns	0.777281	0.0359338	*
824	ppa1a	1.10859	0.640711	ns	1.55435	0.106546	ns	1.46776	0.122485	ns
825	pparg	0.977442	0.915744	ns	1.15946	0.158831	ns	1.60951	0.0567381	ns
826	ppat	1.03528	0.757628	ns	0.720908	0.0302022	*	0.663409	0.00720996	**
827	ppm1na	1.09714	0.70576	ns	2.59342	0.0428865	*	2.87192	0.00671482	**
828	ppox	1.20428	0.16893	ns	1.42715	0.130374	ns	2.09311	0.0743583	ns
829	ppp1r1b	2.15959	0.351109	ns	2.03116	0.10786	ns	2.80027	0.131449	ns
830	ppp1r3da	1.19249	0.327577	ns	1.64793	0.1639	ns	2.59872	0.0942834	ns
831	prdx1	1.11769	0.545567	ns	1.42027	0.137354	ns	1.77928	0.0261484	*
832	prkg1b	0.792139	0.0849934	ns	0.747278	0.0530742	ns	0.664794	0.0831706	ns
833	prnpa	0.558936	0.0145121	*	0.568473	0.0168091	*	0.63859	0.184293	ns
834	prodhb	1.03486	0.908576	ns	1.77068	0.0611402	ns	4.1618	0.00609085	**
835	proser3	1.44487	0.326275	ns	1.09636	0.653313	ns	1.89811	0.142714	ns
836	prph2a	0.839949	0.120336	ns	0.628733	0.00812208	**	0.69313	0.019902	*
837	prph2b	0.8723	0.28759	ns	0.614457	0.0133947	*	0.715798	0.0372441	*
838	prr14	0.881664	0.598666	ns	0.509932	0.0888549	ns	0.767412	0.0399672	*
839	prr15lb	0.425108	0.124368	ns	0.389592	0.151218	ns	0.721029	0.351968	ns
840	prss1	1.03001	0.875579	ns	1.36104	0.156759	ns	1.89683	0.0019085	**
841	prss59	0.986192	0.94812	ns	1.33091	0.155704	ns	1.86296	0.0106144	*
842	prss60	0.981038	0.810413	ns	1.3504	0.221134	ns	1.68803	0.00632759	**
843	prtga	0.486671	0.0613239	ns	0.321766	0.0408869	*	0.633919	0.12861	ns
844	prxl2b	0.896798	0.585635	ns	3.49785	0.00441413	**	6.73983	0.0537091	ns
845	psmb8a	0.0001	1	ns	0.0001	1	ns	310.809	0.0638877	ns
846	psme4a	1.26065	0.0190859	*	1.27709	0.132765	ns	1.67029	0.03611	*
847	ptgdsb	1.75183	0.0258991	*	7.32134	0.00385311	**	17.1502	0.00599762	**
848	ptger4a	0.69872	0.322125	ns	0.397022	0.0423207	*	0.302321	0.0271672	*
849	ptgesl	1.23141	0.0732695	ns	1.6368	0.0113538	*	2.03648	0.0219006	*
850	ptgis	1.05888	0.896824	ns	1.36847	0.268735	ns	1.87532	0.00552868	**
851	ptgr2	1.05522	0.871437	ns	0.895528	0.465527	ns	1.5656	0.0548364	ns
852	ptgs2b	0.878718	0.2895	ns	1.1128	0.578616	ns	1.45097	0.0189149	*
853	ptpn22	0.872196	0.508054	ns	1.06633	0.684912	ns	1.87025	0.0302489	*
854	ptpn2a	1.09671	0.542732	ns	1.51905	0.0940622	ns	1.48634	0.0024261	**
855	pts	0.682806	0.570997	ns	0.339834	0.279898	ns	0.315483	0.266303	ns
856	pyroxd2	0.932288	0.646734	ns	1.14266	0.424592	ns	1.60673	0.0564496	ns
857	PYURF	1.29297	0.692828	ns	1.87383	0.236672	ns	1.23866	0.738548	ns
858	rab11fip5a	3.45556	0.230799	ns	7.56715	0.17156	ns	10.2346	0.0520683	ns
859	rab3aa	0.760709	0.0886799	ns	0.578901	0.0234796	*	0.599795	0.0247857	*
860	rab3b	0.480038	0.250499	ns	0.916228	0.877921	ns	0.6811	0.435558	ns
861	rabep2	1.13128	0.247252	ns	1.3999	0.0777725	ns	1.63234	0.0539747	ns
862	rabif	0.840056	0.0462853	*	0.616859	0.00236747	**	0.825783	0.46852	ns
863	rad51b	1.05658	0.76135	ns	1.89032	0.000598532	***	3.15456	0.00203278	**
864	rad52	1.47006	0.136056	ns	1.07661	0.767094	ns	2.23047	0.00401852	**
865	rad54l2	0.829241	0.584898	ns	1.24094	0.389832	ns	1.52556	0.106658	ns
866	rad9b	49.7705	0.42265	ns	361.809	0.185524	ns	53.3544	0.42265	ns
867	rasef	0.969736	0.946447	ns	1.30183	0.420947	ns	2.89573	0.0231151	*
868	rbm39a	1.15906	0.255085	ns	1.29186	0.0278511	*	1.53031	0.0301652	*
869	rbp3	1.04637	0.55162	ns	1.73841	0.0480914	*	2.72566	0.000949856	***
870	rbp4	1.20526	0.114746	ns	1.41475	0.0623246	ns	2.10205	0.000823429	***
871	rbp4l	1.31699	0.0438423	*	2.2825	0.0700094	ns	2.51993	0.000236127	***
872	rbpjl	0.979766	0.95783	ns	1.20054	0.461848	ns	1.83135	0.0370474	*
873	rcvrna	0.815462	0.250818	ns	0.606554	0.0182316	*	0.761434	0.127402	ns
874	rdh20	1.76977	0.0606992	ns	2.28406	0.275124	ns	3.51045	0.0831209	ns
875	rdh8b	0.900393	0.530326	ns	0.518991	0.0117414	*	0.54843	0.0213105	*
876	renbp	0.823266	0.505186	ns	1.16852	0.552011	ns	1.69581	0.127711	ns
877	retsat	0.961252	0.484645	ns	1.26907	0.046814	*	1.97393	0.00547568	**
878	rfxap	0.498692	0.317472	ns	0.210128	0.0907184	ns	0.651877	0.412672	ns
879	rgra	1.36234	0.151055	ns	1.70972	0.0196534	*	2.11536	0.00826723	**
880	rgs5b	0.683333	0.40273	ns	0.356626	0.157423	ns	0.657104	0.383492	ns
881	rgs9a	0.755495	0.47002	ns	0.530052	0.15853	ns	0.518396	0.147326	ns
882	rh50	0.996535	0.994633	ns	2.13528	0.389389	ns	3.24933	0.020667	*
883	rhcga	2.05972	0.0983456	ns	1.72317	0.20326	ns	2.22482	0.0663904	ns
884	rhcgl1	3.31044	0.328039	ns	9.72813	0.0316977	*	13.8468	0.046888	*
885	rhobtb1	1.15433	0.337745	ns	1.34408	0.00794063	**	1.50758	0.00141675	**
886	rhobtb2b	1.0799	0.312083	ns	2.0123	0.0190161	*	2.13198	0.0141736	*
887	rin1a	1.27031	0.311176	ns	1.58342	0.079595	ns	1.54934	0.0697666	ns
888	rmdn2	1.14365	0.656516	ns	1.32789	0.418112	ns	1.7676	0.047682	*
889	rnd1b	0.815369	0.639592	ns	1.05783	0.868629	ns	0.586397	0.267712	ns
890	rnf141	0.793595	0.450954	ns	1.16463	0.294371	ns	1.63171	0.0231454	*
891	rnf151	0.884008	0.725208	ns	1.58108	0.28685	ns	2.14769	0.0416888	*
892	rnf217	1.11864	0.675675	ns	1.40759	0.148029	ns	1.91001	0.112463	ns
893	rnf41l	0.514713	0.111804	ns	0.621743	0.183601	ns	0.523438	0.186323	ns
894	rom1a	0.90416	0.175768	ns	0.752384	0.10412	ns	0.801737	0.142529	ns
895	rorca	0.99196	0.955548	ns	1.15587	0.379003	ns	1.79344	0.118487	ns
896	rorcb	1.03886	0.851588	ns	1.07224	0.701642	ns	2.06288	0.0560827	ns
897	rpe65a	1.16509	0.325952	ns	1.35476	0.010311	*	1.68418	0.00105353	**
898	rpe65b	1.03966	0.792694	ns	0.808239	0.153096	ns	0.788856	0.13995	ns
899	rpl37	1.05184	0.819152	ns	0.949207	0.694896	ns	1.79919	0.00461313	**
900	rrm2b	1.20125	0.391992	ns	1.37167	0.0351976	*	1.87517	0.00344444	**
901	rsrp1	1.53817	0.38204	ns	1.66935	0.0852932	ns	1.94222	0.0432369	*
902	rtkn2a	0.966077	0.766545	ns	0.61418	0.0126329	*	0.657907	0.0576119	ns
903	rubcn	1.12751	0.285009	ns	1.22593	0.177505	ns	1.52207	0.00698462	**
904	runx2a	1.01008	0.980694	ns	1.43658	0.27191	ns	2.34387	0.0110255	*
905	rx1	1.56643	0.208486	ns	1.23314	0.615608	ns	1.65854	0.0838242	ns
906	rxfp3.3b	0.613491	0.0968048	ns	0.566027	0.0715037	ns	0.844855	0.448837	ns
907	s100w	1.58804	0.263212	ns	1.72317	0.212937	ns	3.1087	0.128688	ns
908	saga	0.861675	0.398332	ns	0.622087	0.0616295	ns	0.637745	0.0566371	ns
909	samd7	0.68492	0.017831	*	0.636151	0.0165714	*	0.820552	0.0790233	ns
910	sat1a	0.89926	0.682277	ns	0.974073	0.636963	ns	1.56934	0.00164079	**
911	sbk3	0.799487	0.338024	ns	0.639462	0.128718	ns	0.489556	0.0783628	ns
912	sc5d	0.759997	0.112753	ns	1.00923	0.93002	ns	1.66511	0.128528	ns
913	scamp5b	0.997855	0.979559	ns	0.711215	0.100229	ns	0.647786	0.0936247	ns
914	scarb1	1.01987	0.906279	ns	2.23906	0.0397537	*	2.67476	0.00366056	**
915	scd	1.06663	0.836011	ns	1.59347	0.203141	ns	3.95054	0.040412	*
916	scg5	1.23371	0.645989	ns	1.352	0.405364	ns	1.89326	0.0228656	*
917	scn4aa	0.60006	0.0186338	*	0.428589	0.0286979	*	0.359749	0.0100153	*
918	scn4bb	0.951345	0.763014	ns	1.58265	0.161893	ns	1.82143	0.0117461	*
919	scrt2	0.971369	0.816052	ns	0.78303	0.060585	ns	0.803827	0.0744401	ns
920	sdccag8	1.12128	0.721554	ns	1.10279	0.831383	ns	2.0294	0.060412	ns
921	sdha	1.10694	0.587241	ns	1.47581	0.0469869	*	2.19346	0.00333188	**
922	sdhaf2	1.16514	0.466921	ns	1.84026	0.0521754	ns	2.50141	0.000637972	***
923	sdhaf4	1.09591	0.7219	ns	1.20595	0.566246	ns	1.72854	0.0624604	ns
924	sdhb	1.04653	0.395327	ns	1.35011	0.0202661	*	1.74417	0.000907567	***
925	sdr39u1	1.08474	0.506596	ns	1.30894	0.0823155	ns	1.61618	0.0182607	*
926	sdr42e1	1.19662	0.376799	ns	1.5191	0.091489	ns	1.53472	0.27899	ns
927	sdr42e2	0.99922	0.997095	ns	0.343241	0.0145657	*	0.332784	0.0138137	*
928	sdsl	1.27545	0.237117	ns	1.60356	0.00287406	**	1.85673	0.0261928	*
929	selenbp1	1.08943	0.481579	ns	1.08673	0.457924	ns	1.58578	0.00655331	**
930	selenoj	1.09697	0.32168	ns	1.7442	0.0172696	*	2.86917	0.0116788	*
931	selenoo1	1.2316	0.0449253	*	2.08097	0.0126237	*	2.4651	0.000339296	***
932	selenou1b	2.33772	0.143702	ns	4.39747	0.0694063	ns	4.74159	0.195715	ns
933	selenow1	0.999287	0.993798	ns	1.10188	0.644425	ns	1.53949	0.0747943	ns
934	sema6d	0.910641	0.520596	ns	0.650288	0.0107218	*	0.768708	0.0365394	*
935	serpinb1l2	1.06113	0.872906	ns	2.13815	0.11894	ns	2.61325	0.0111597	*
936	serpinb1l3	1.04397	0.854496	ns	1.02476	0.920045	ns	1.55614	0.067942	ns
937	serpinh1b	1.53657	0.0878715	ns	1.90153	0.134481	ns	1.65473	0.00584952	**
938	serpinh2	1.22742	0.124489	ns	1.13705	0.214462	ns	1.50651	0.000257709	***
939	sesn2	1.4133	0.0856892	ns	1.20991	0.269245	ns	1.72726	0.0176078	*
940	setd6	1.14631	0.489617	ns	1.0443	0.850577	ns	1.61865	0.170354	ns
941	SFMBT1	1.17082	0.497058	ns	1.22723	0.298978	ns	1.39326	0.0668105	ns
942	sfmbt2	0.938491	0.799946	ns	1.49184	0.00445758	**	1.66108	0.00596685	**
943	sgpl1	1.1424	0.303092	ns	1.29415	0.16827	ns	1.50551	0.0205238	*
944	shisal1a	1.41155	0.0262715	*	1.17939	0.409736	ns	1.70038	0.0612204	ns
945	SHLD2	0.96024	0.70859	ns	0.819829	0.0462974	*	0.664855	0.0179248	*
946	si:busm1-57f23	0.77996	0.023636	*	0.429028	0.00299703	**	0.518133	0.0205921	*
947	si:cabz01007807	1.14871	0.654344	ns	2.02499	0.229711	ns	1.75381	0.164036	ns
948	si:cabz01007812	1.4185	0.428926	ns	2.28988	0.0680915	ns	2.48154	0.235796	ns
949	si:ch1073-13h15	1.04442	0.758173	ns	2.45902	0.0136978	*	3.08532	0.000184407	***
950	si:ch1073-15f12	462.413	0.20906	ns	709.137	0.242717	ns	1260.43	0.146355	ns
951	si:ch1073-174d20	1.21738	0.465791	ns	2.0071	0.0258517	*	2.81082	0.00706899	**
952	si:ch1073-303d10	0.564733	0.232313	ns	0.576255	0.15609	ns	0.409957	0.081005	ns
953	si:ch1073-390k14	1.85801	0.125826	ns	7.96724	0.0170253	*	6.95886	0.0223477	*
954	si:ch1073-398f15	0.874535	0.614966	ns	0.75448	0.29918	ns	0.620954	0.152492	ns
955	si:ch1073-406l10	1.03209	0.740855	ns	1.25564	0.220941	ns	1.72842	0.105989	ns
956	si:ch1073-440b2	1.05424	0.817434	ns	2.86038	0.00210673	**	2.78002	0.0467655	*
957	si:ch1073-469d17	0.855399	0.292929	ns	0.585924	0.0221136	*	0.729536	0.0683679	ns
958	si:ch1073-513e17	0.730724	0.159124	ns	1.29156	0.290608	ns	2.77544	0.0310378	*
959	si:ch211-103a14	2.23579	0.0283042	*	2.11732	0.113826	ns	1.53604	0.370011	ns
960	si:ch211-106e7	0.475534	0.0538853	ns	0.772559	0.218841	ns	0.665892	0.107281	ns
961	si:ch211-107o10	1.03959	0.77997	ns	1.44825	0.0730636	ns	1.87927	0.00645107	**
962	si:ch211-113d11	0.676356	0.222265	ns	1.14936	0.520737	ns	1.68439	0.108886	ns
963	si:ch211-125o16	1.149	0.743894	ns	1.1017	0.670349	ns	1.65954	0.0376449	*
964	si:ch211-132b12	0.825949	0.470567	ns	0.513909	0.118889	ns	0.665743	0.230901	ns
965	si:ch211-132f19	0.955153	0.38038	ns	0.536319	0.00238658	**	0.453527	0.001243	**
966	si:ch211-133l5	0.990375	0.956515	ns	1.20852	0.53101	ns	1.89473	0.211121	ns
967	si:ch211-13f8	1.25717	0.163889	ns	1.60932	0.0327728	*	1.40741	0.0526637	ns
968	si:ch211-149b19	0.906199	0.480849	ns	1.18466	0.253769	ns	1.52468	0.0121441	*
969	si:ch211-14i3	0.921549	0.707464	ns	0.326913	0.00929361	**	0.27722	0.0210251	*
970	si:ch211-153b23	0.953019	0.823176	ns	1.88361	0.0186995	*	1.97961	0.0986493	ns
971	si:ch211-156j16	1.03418	0.856441	ns	0.419565	0.0591746	ns	0.706022	0.305729	ns
972	nlrp15	0.791321	0.59067	ns	1.2689	0.491475	ns	2.3423	0.0556495	ns
973	si:ch211-157j23	3.26107	0.0532333	ns	2.04327	0.0212372	*	2.43273	0.0662279	ns
974	si:ch211-158d24	1.22045	0.695101	ns	2.09027	0.0196517	*	1.24569	0.227309	ns
975	si:ch211-15d5	1.08099	0.645935	ns	1.01235	0.946361	ns	1.59862	0.0191547	*
976	si:ch211-161h7	7.413	0.0775519	ns	39.1563	0.0250237	*	15.5984	0.0196594	*
977	si:ch211-171h4	0.910597	0.81329	ns	1.90968	0.0636525	ns	1.51924	0.238991	ns
978	si:ch211-181d7	1.69679	0.596916	ns	1.91704	0.0556487	ns	1.94408	0.245649	ns
979	si:ch211-188c16	3.33336	0.170329	ns	5.05887	0.0136041	*	5.37287	0.0790496	ns
980	si:ch211-188p14	1.27033	0.331559	ns	1.45214	0.184211	ns	2.34605	0.0735199	ns
981	si:ch211-195b11	1.49622	0.227828	ns	1.56295	0.250038	ns	2.07532	0.196368	ns
982	si:ch211-195b13	1.94796	0.00746857	**	1.40228	0.0456167	*	1.84915	0.049821	*
983	si:ch211-196c10	2.19591	0.103374	ns	1.25456	0.646488	ns	1.42478	0.317238	ns
984	si:ch211-202h22	1.64441	0.0442145	*	2.15782	0.0184732	*	1.86626	0.0230415	*
985	si:ch211-202n12	0.300282	0.190614	ns	0.331453	0.17831	ns	0.111411	0.102573	ns
986	si:ch211-203k16	1.15426	0.622169	ns	0.534832	0.202215	ns	0.472785	0.167895	ns
987	si:ch211-207i1	0.859926	0.393113	ns	0.591701	0.0133205	*	0.768863	0.0770624	ns
988	si:ch211-209j10	0.992617	0.979348	ns	0.671223	0.294441	ns	0.184162	0.0526543	ns
989	si:ch211-210c8	0.993521	0.925286	ns	1.85186	0.0842315	ns	2.8068	0.0423357	*
990	si:ch211-214j24	1.84245	0.372247	ns	1.21255	0.803679	ns	2.86266	0.0563249	ns
991	si:ch211-214p16	1.39357	0.233174	ns	7.03921	0.00517093	**	15.0721	0.000262785	***
992	si:ch211-223g7	1.40913	0.438931	ns	2.3529	0.0295808	*	1.65673	0.524574	ns
993	si:ch211-225b11	1.45793	0.121468	ns	3.86201	0.0181423	*	3.99063	0.0417276	*
994	si:ch211-226m16	1.06256	0.659769	ns	1.23031	0.222203	ns	1.91683	0.0274644	*
995	si:ch211-231f6	1.52885	0.00403255	**	2.20769	0.0375401	*	2.75687	0.00566523	**
996	si:ch211-232i5	1.13807	0.708529	ns	1.0303	0.940193	ns	1.80555	0.0706659	ns
997	si:ch211-237l4	1.47472	0.175729	ns	2.15074	0.00925233	**	2.74895	0.00040768	***
998	si:ch211-240l19	0.940159	0.837101	ns	1.61721	0.194367	ns	2.2531	0.0185786	*
999	si:ch211-241j12	1.1181	0.19719	ns	1.35781	0.00413571	**	1.52231	0.0282076	*
1000	si:ch211-241n15	0.846428	0.769294	ns	0.362135	0.0762989	ns	0.00205989	0.00158391	**
1001	si:ch211-243j20	1.13853	0.330567	ns	1.12912	0.430551	ns	1.36802	0.024705	*
1002	si:ch211-246m6	0.931697	0.679238	ns	0.690917	0.125498	ns	0.588965	0.00576609	**
1003	si:ch211-255g12	1.26907	0.604214	ns	1.16261	0.699847	ns	2.04463	0.0674122	ns
1004	si:ch211-255i20	1.21329	0.596658	ns	1.81725	0.355119	ns	2.07029	0.037724	*
1005	si:ch211-256e16	1.37227	0.276583	ns	1.12973	0.641831	ns	1.76845	0.0414429	*
1006	si:ch211-258f1	89.5479	0.242044	ns	77.811	0.275281	ns	266.308	0.100945	ns
1007	si:ch211-261n11	1.51234	0.416065	ns	3.97237	0.0219317	*	6.04847	8.93864e-06	***
1008	si:ch211-264e16	2.22709	0.138468	ns	2.18807	0.0872579	ns	2.87495	0.00325162	**
1009	si:ch211-276a17	2.03733	0.0412461	*	1.57037	0.146192	ns	1.33007	0.308298	ns
1010	si:ch211-276i12	2.51584	0.00259546	**	2.26589	0.0129072	*	2.07706	0.00214326	**
1011	si:ch211-279g13	0.275199	0.38118	ns	0.00103751	0.261197	ns	0.00103751	0.261197	ns
1012	si:ch211-284d12	0.877669	0.496004	ns	1.0666	0.650673	ns	1.67699	0.0130646	*
1013	si:ch211-63p21	1.59595	0.307932	ns	2.25515	0.0909248	ns	2.61493	0.0766135	ns
1014	si:ch211-67f13	0.534308	0.271943	ns	0.23536	0.130743	ns	0.546445	0.288616	ns
1015	si:ch73-130a3	2.57609	0.373592	ns	2.8843	0.140906	ns	4.94819	0.0290902	*
1016	si:ch73-138e16	3.14299	0.278778	ns	2.33095	0.0112515	*	2.99512	0.0531037	ns
1017	si:ch73-139j3	0.702739	0.325629	ns	1.81601	0.0446456	*	1.97132	0.142751	ns
1018	si:ch73-158p21	2.27736	0.368231	ns	3.52341	0.0377822	*	2.69892	0.107374	ns
1019	si:ch73-170d6	0.962775	0.968085	ns	0.287474	0.0711316	ns	0.00417188	0.046917	*
1020	si:ch73-181m17	1.13462	0.591801	ns	1.81484	0.14175	ns	6.42678	0.204025	ns
1021	si:ch73-184c24	1.22091	0.459387	ns	1.10203	0.53658	ns	1.74731	0.00880009	**
1022	si:ch73-193i2	0.788315	0.660494	ns	1.66163	0.319846	ns	3.09519	0.0162317	*
1023	si:ch73-21k16	0.847671	0.66989	ns	1.22174	0.194868	ns	1.64977	0.156059	ns
1024	si:ch73-31d8	2.0116	0.116197	ns	1.53533	0.096573	ns	2.5494	0.154562	ns
1025	si:ch73-340m8	1.63102	0.1654	ns	1.9602	0.162582	ns	2.70562	0.0711317	ns
1026	si:ch73-352p4	0.749856	0.691733	ns	1.98325	0.208394	ns	2.91764	0.0288544	*
1027	si:ch73-367p23	0.45557	0.0458838	*	0.528224	0.0553122	ns	0.617369	0.0889535	ns
1028	si:ch73-380n15	0.778917	0.0965936	ns	0.617297	0.0514652	ns	0.727982	0.06328	ns
1029	si:ch73-389b16	1.17034	0.483071	ns	1.18174	0.447651	ns	2.11231	0.00558315	**
1030	si:ch73-390p7	1.60396	0.115174	ns	1.83962	0.138021	ns	2.10561	0.0143178	*
1031	si:ch73-52p7	1.11597	0.790342	ns	1.73943	0.0868342	ns	3.02738	0.00259042	**
1032	si:ch73-68b22	0.18886	0.0550814	ns	0.253203	0.0567385	ns	0.306562	0.0976977	ns
1033	si:ch73-6k14	3.88508	0.000845585	***	4.35368	0.0020578	**	4.47952	0.00742493	**
1034	si:dkey-100n23	1.01957	0.847222	ns	1.484	0.230035	ns	1.95858	0.104931	ns
1035	si:dkey-103j14	0.826721	0.478243	ns	1.27522	0.315667	ns	2.05641	0.00975496	**
1036	si:dkey-104n9	5192.66	0.0570499	ns	37362.5	0.0103005	*	44970.5	0.00121505	**
1037	si:dkey-108k21	0.614641	0.101483	ns	0.767761	0.322679	ns	0.553346	0.0777044	ns
1038	zgc:153405	0.768078	0.430616	ns	0.452513	0.0811092	ns	0.585356	0.158357	ns
1039	si:dkey-111k8	1.66724	0.330321	ns	1.43995	0.28786	ns	2.8928	0.0330035	*
1040	tube1	1.13629	0.195769	ns	1.91281	0.00984496	**	2.18437	0.0252129	*
1041	si:dkey-11k2	0.827341	0.654827	ns	1.97723	0.0461406	*	3.95233	0.00296192	**
1042	si:dkey-11o18	0.989154	0.975089	ns	1.58896	0.267134	ns	2.22295	0.00977862	**
1043	si:dkey-14d8	1.80737	0.0158636	*	6.02606	0.0175261	*	15.8182	0.00363646	**
1044	si:dkey-152b24	600.78	0.194088	ns	502.308	0.00454523	**	475.072	0.0851219	ns
1045	si:dkey-159n16	1.99023	0.546324	ns	4.97912	0.000399481	***	2.20027	0.261607	ns
1046	si:dkey-165o8	1.26719	0.619217	ns	1.34373	0.395015	ns	2.50904	0.0501703	ns
1047	si:dkey-166k12	0.978445	0.914728	ns	1.4779	0.105057	ns	1.60984	0.168088	ns
1048	si:dkey-16p6	0.107127	0.0426939	*	0.658067	0.438189	ns	0.80896	0.581259	ns
1049	si:dkey-183c2	0.23431	0.000777794	***	0.796896	0.39085	ns	0.533929	0.0770241	ns
1050	si:dkey-18a10	7.0581	0.039085	*	26.1651	0.00569228	**	19.5982	0.0103232	*
1051	si:dkey-190l8	1.34213	0.0500464	ns	1.76237	0.0752871	ns	2.19053	0.000777349	***
1052	si:dkey-193n17	0.449764	0.0639991	ns	0.622476	0.121262	ns	0.675928	0.285138	ns
1053	si:dkey-199m13	1.14138	0.839212	ns	1.63367	0.552796	ns	2.84122	0.00510997	**
1054	si:dkey-19b23	3.33753	0.13848	ns	6.0808	0.0168758	*	12.8535	0.144738	ns
1055	si:dkey-1k23	1.5624	0.34675	ns	1.39967	0.490889	ns	2.60317	0.0598082	ns
1056	si:dkey-202c14	3.39901	0.131163	ns	2.6921	0.192273	ns	4.33461	0.0410437	*
1057	si:dkey-210j14	0.85354	0.443146	ns	0.540576	0.0719148	ns	0.763323	0.384062	ns
1058	si:dkey-222f8	0.884389	0.328142	ns	0.638553	0.0300083	*	0.81608	0.0544398	ns
1059	si:dkey-22f5	1.70511	0.148132	ns	1.81986	0.115332	ns	2.51316	0.144498	ns
1060	si:dkey-22i16	1.13358	0.788805	ns	1.65334	0.127811	ns	3.45521	0.012061	*
1061	si:dkey-22l11	0.547086	0.27524	ns	0.262395	0.123664	ns	0.00171147	0.0828487	ns
1062	si:dkey-238o13	0.78347	0.135593	ns	0.566096	0.0301687	*	0.694391	0.0636402	ns
1063	si:dkey-239b22	0.869368	0.144375	ns	1.96208	0.183739	ns	2.98768	0.0456969	*
1064	si:dkey-239i20	2.14361	0.0718529	ns	3.51113	0.00169461	**	3.89825	0.0161746	*
1065	si:dkey-23o4	1.08226	0.859386	ns	5.10858	0.000159638	***	7.66578	0.0207249	*
1066	si:dkey-242g16	0.643507	0.159204	ns	0.493923	0.0010963	**	0.620226	0.0178736	*
1067	si:dkey-246g23	0.913128	0.414113	ns	1.11111	0.518074	ns	1.5076	0.109566	ns
1068	si:dkey-251i10	1.18425	0.571787	ns	1.0955	0.674438	ns	2.08487	0.0352366	*
1069	si:dkey-25g12	0.118663	0.241802	ns	0.288298	0.318097	ns	0.00161181	0.206279	ns
1070	si:dkey-262g12	1.15534	0.642514	ns	1.68499	0.0539355	ns	1.31815	0.484917	ns
1071	si:dkey-266f7	1.06989	0.858732	ns	1.67019	0.114123	ns	2.14159	0.0164192	*
1072	si:dkey-27o4	1.08219	0.796469	ns	1.11053	0.749609	ns	1.85645	0.0355797	*
1073	si:dkey-283b1	1.29254	0.438467	ns	1.86012	0.0968419	ns	1.63256	0.156967	ns
1074	si:dkey-283b15	0.825531	0.543783	ns	0.509913	0.146945	ns	0.650277	0.241013	ns
1075	si:dkey-286j15	1.10277	0.769385	ns	1.05863	0.761502	ns	1.59464	0.0532965	ns
1076	si:dkey-28e7	0.703398	0.252703	ns	0.476664	0.0631813	ns	0.742937	0.252427	ns
1077	si:dkey-30c15	1.33613	0.54656	ns	3.06789	0.163437	ns	2.24646	0.0228564	*
1078	si:dkey-30j22	1.02559	0.877518	ns	1.713	0.0146498	*	2.69448	0.107078	ns
1079	si:dkey-33i11	1.02408	0.775498	ns	0.543199	0.128239	ns	0.730031	0.144674	ns
1080	si:dkey-3d4	0.988708	0.892067	ns	1.54046	0.00390009	**	1.97354	0.000223095	***
1081	si:dkey-44g23	1.16409	0.433682	ns	1.44278	0.0686217	ns	1.85391	0.0104744	*
1082	si:dkey-4e7	1.06108	0.52854	ns	1.33959	0.181249	ns	2.02628	0.000592034	***
1083	si:dkey-56f14	0.726087	0.322718	ns	0.465113	0.00467587	**	0.623868	0.0639298	ns
1084	si:dkey-66i24	0.932282	0.697168	ns	0.715465	0.19199	ns	0.626786	0.0548343	ns
1085	si:dkey-69o16	2.90682	0.00750576	**	1.31689	0.46371	ns	2.57819	0.100316	ns
1086	si:dkey-76k16	1.22067	0.471885	ns	2.52832	0.41043	ns	3.12007	0.00387365	**
1087	lct	0.886222	0.508084	ns	2.4869	0.0130374	*	2.74815	0.0188205	*
1088	si:dkey-82o10	1.78999	0.0723332	ns	2.83199	0.018172	*	3.41934	0.0819628	ns
1089	si:dkey-85n7	1.39208	0.504409	ns	0.0886888	0.00542625	**	0.0603063	0.00737794	**
1090	si:dkey-91f15	1.03039	0.885183	ns	1.8931	0.222933	ns	2.10364	0.007654	**
1091	si:dkey-92i15	1.29864	0.543042	ns	1.39411	0.538657	ns	2.32803	0.0290722	*
1092	si:dkey-92j12	0.714533	0.104655	ns	0.661577	0.0220196	*	0.851651	0.170778	ns
1093	si:dkey-9l20	1.75508	0.100285	ns	1.70348	0.0647905	ns	3.17688	0.0301695	*
1094	si:dkeyp-2e4	0.386788	0.137039	ns	1.07691	0.901278	ns	0.220313	0.0968329	ns
1095	si:dkeyp-41f9	1.41049	0.181051	ns	1.63931	0.0103927	*	2.6903	0.149364	ns
1096	si:dkeyp-50d11	0.797873	0.248666	ns	0.848256	0.486698	ns	0.450463	0.00636268	**
1097	si:dkeyp-53e4	1.18578	0.835452	ns	2.34222	0.487242	ns	5.53354	0.134358	ns
1098	si:dkeyp-61b2	0.549118	0.424498	ns	0.444798	0.243866	ns	0.299774	0.163941	ns
1099	si:dkeyp-68b7	0.980619	0.911403	ns	0.884755	0.225654	ns	1.54567	0.000628296	***
1100	si:dkeyp-69b9	1.0175	0.895782	ns	0.626462	0.0107761	*	0.746123	0.0131179	*
1101	si:dkeyp-77c8	0.958314	0.798821	ns	0.866734	0.327303	ns	0.425573	0.010409	*
1102	si:dkeyp-86f7	1.76856	0.264638	ns	5.63661	0.0202955	*	5.77468	0.0311855	*
1103	si:dkeyp-97e7	0.354528	0.0226846	*	0.282449	0.0281899	*	0.384776	0.0284342	*
1104	si:rp71-1f1	0.448103	0.237433	ns	0.249981	0.138703	ns	0.14903	0.121215	ns
1105	si:zfos-2330d3	1.1412	0.691213	ns	1.22869	0.503296	ns	2.26986	0.129364	ns
1106	sik2b	1.18466	0.430519	ns	1.23096	0.113945	ns	1.52855	0.0183255	*
1107	sipa1l3	0.870691	0.427447	ns	0.924052	0.556508	ns	1.22867	0.110568	ns
1108	sirt7	1.11925	0.730318	ns	1.58653	0.116368	ns	1.83993	0.0242253	*
1109	six3a	0.953894	0.68017	ns	0.762365	0.121456	ns	0.842957	0.0968408	ns
1110	six7	0.84078	0.234447	ns	0.754167	0.0650429	ns	0.688327	0.175221	ns
1111	skp2	0.97521	0.573645	ns	0.634351	0.0755959	ns	0.662345	0.00150982	**
1112	slc12a10	1.0925	0.1921	ns	1.09088	0.357632	ns	1.58907	0.0105003	*
1113	slc13a1	1.13422	0.549512	ns	2.08751	0.0405019	*	1.74127	0.0188286	*
1114	slc15a1b	0.892923	0.260828	ns	1.2264	0.330942	ns	1.86234	0.00143752	**
1115	slc17a6b	0.919839	0.435069	ns	0.822429	0.155458	ns	0.800848	0.187739	ns
1116	slc19a2	0.898042	0.553557	ns	1.36069	0.0923654	ns	1.56075	0.111411	ns
1117	slc1a2a	1.50747	0.0381355	*	1.22113	0.334593	ns	0.919745	0.749612	ns
1118	slc1a7a	0.91181	0.43287	ns	0.586476	0.000717171	***	0.609478	0.0545292	ns
1119	slc22a2	1.16727	0.214458	ns	1.51931	0.0641635	ns	1.88251	0.0376869	*
1120	slc22a5	1.01877	0.917789	ns	0.706276	0.195895	ns	0.637854	0.145517	ns
1121	slc22a7b	1.20714	0.49561	ns	1.18672	0.504941	ns	1.64194	0.147252	ns
1122	slc23a2	1.05229	0.636443	ns	1.72112	0.0183342	*	2.05372	0.0101644	*
1123	slc24a2	1.20315	0.104262	ns	1.25913	0.130403	ns	1.06819	0.529399	ns
1124	slc25a15b	1.39642	0.129755	ns	1.67927	0.0884636	ns	1.60179	0.0374216	*
1125	slc25a27	1.71601	0.043296	*	1.30713	0.109226	ns	1.35103	0.292604	ns
1126	slc25a3a	0.830224	0.0718419	ns	0.609365	0.00414537	**	0.606376	0.00802771	**
1127	slc25a40	1.20967	0.138905	ns	2.12252	0.0573067	ns	2.44392	0.0110789	*
1128	slc25a47a	1.04597	0.936315	ns	3.39165	0.030499	*	5.05798	0.0280598	*
1129	slc26a3	1.05057	0.757073	ns	1.99954	0.0733735	ns	2.83037	0.014576	*
1130	slc27a6	1.06727	0.768997	ns	3.07691	0.00417778	**	4.27211	0.000736257	***
1131	slc2a11l	0.979758	0.920763	ns	1.80653	0.10789	ns	2.79291	0.0402897	*
1132	slc2a12	1.02692	0.824704	ns	1.15671	0.294103	ns	1.63177	0.00858344	**
1133	slc2a6	0.353379	0.0580685	ns	0.581873	0.116868	ns	0.720212	0.124106	ns
1134	slc30a6	0.625519	0.000377877	***	0.852479	0.106985	ns	0.652139	0.000899288	***
1135	slc34a2a	0.84561	0.450302	ns	1.6137	0.047021	*	1.39249	0.076867	ns
1136	SLC35G1	1.08294	0.832861	ns	1.7981	0.0674347	ns	2.58644	0.0171423	*
1137	slc37a4b	0.907796	0.82505	ns	0.165476	0.145832	ns	0.153236	0.144462	ns
1138	slc39a5	0.881971	0.492477	ns	0.621155	0.0744034	ns	0.616736	0.0763152	ns
1139	slc43a1b	1.03445	0.662762	ns	0.709147	0.0151876	*	0.622944	0.0106097	*
1140	slc43a2a	0.926226	0.230019	ns	0.632678	0.0120749	*	0.68651	0.00124045	**
1141	SLC46A3	1.0165	0.922566	ns	1.29919	0.331231	ns	1.51713	0.0323618	*
1142	slc47a2	0.984198	0.923965	ns	1.44321	0.0336635	*	1.80122	0.0235236	*
1143	slc47a3	1.01302	0.932964	ns	1.63532	0.323779	ns	1.79473	0.115456	ns
1144	slc5a1	1.2348	0.327261	ns	2.23946	0.0775903	ns	2.7718	0.0274101	*
1145	slc5a5	0.266031	0.0063224	**	0.822298	0.411874	ns	0.52495	0.0210102	*
1146	slc6a19a	0.990081	0.962666	ns	1.39715	0.102745	ns	1.74692	0.0334263	*
1147	slc7a2	0.808234	0.042954	*	0.658364	0.0416206	*	0.72403	0.0509602	ns
1148	bdh2	1.03429	0.760418	ns	0.74668	0.146451	ns	0.629094	0.0333345	*
1149	slkb	0.799803	0.0380066	*	0.663378	0.033192	*	0.727005	0.0260273	*
1150	smcr8b	1.01081	0.942971	ns	1.07927	0.827442	ns	1.53153	0.0188206	*
1151	smim12	1.08562	0.420793	ns	0.964268	0.844525	ns	1.59295	0.0250593	*
1152	SMIM36	1.51944	0.0354992	*	1.25516	0.33789	ns	1.16417	0.398709	ns
1153	smpd2a	1.05367	0.734753	ns	1.16479	0.44317	ns	1.53839	0.0464052	*
1154	smpdl3b	1.0107	0.890297	ns	1.28075	0.199399	ns	1.84887	0.0136288	*
1155	smyd2b	0.934894	0.435095	ns	0.747072	0.0377005	*	0.808777	0.0664412	ns
1156	snapc1b	0.803483	0.400393	ns	0.549448	0.0317279	*	0.935428	0.661027	ns
1157	soat2	0.838383	0.236078	ns	0.690625	0.113291	ns	0.547788	0.0288193	*
1158	socs3a	0.604964	0.0630933	ns	0.559796	0.061326	ns	0.690914	0.105653	ns
1159	sod3b	0.734198	0.657527	ns	2.27585	0.0706668	ns	3.21607	0.013648	*
1160	soul5	1.54289	0.171736	ns	8.50112	0.0211075	*	23.5888	0.000760865	***
1161	sowahd	0.794428	0.277015	ns	1.42963	0.400023	ns	1.703	0.074906	ns
1162	sox11a	0.92846	0.351219	ns	0.714472	0.0304291	*	0.786604	0.158246	ns
1163	sox11b	0.921006	0.398698	ns	0.752448	0.0221115	*	0.764733	0.0291699	*
1164	sp8a	0.703428	0.0692078	ns	0.626935	0.0424838	*	0.799434	0.160461	ns
1165	spartb	1.04051	0.830559	ns	1.0086	0.940083	ns	1.51654	0.0134132	*
1166	specc1lb	0.93934	0.820582	ns	1.10012	0.636511	ns	1.60962	0.0512142	ns
1167	spg7	0.932759	0.461839	ns	1.13544	0.114387	ns	1.80506	0.000420729	***
1168	spryd7b	1.30601	0.613471	ns	1.717	0.2706	ns	1.48138	0.385367	ns
1169	sqlea	1.03574	0.754598	ns	1.69155	0.0172016	*	3.59018	0.00846935	**
1170	srd5a1	1.10972	0.755744	ns	1.68487	0.187968	ns	1.12073	0.756859	ns
1171	srsf7b	0.995586	0.977398	ns	1.0212	0.89264	ns	1.55444	0.0411772	*
1172	ssuh2	1.28057	0.526729	ns	1.67813	0.314498	ns	2.4535	0.0228812	*
1173	st6galnac1	1.5121	0.114419	ns	1.78382	0.0191143	*	2.68609	0.00570642	**
1174	stam	1.05853	0.553229	ns	0.554344	0.0283421	*	0.87317	0.273888	ns
1175	stard4	1.42599	0.339784	ns	1.45594	0.144498	ns	1.67495	0.0348624	*
1176	stk24a	0.989057	0.977159	ns	1.0922	0.814264	ns	2.56433	0.0262854	*
1177	stk35	1.42644	0.456616	ns	1.27817	0.440626	ns	1.71047	0.0488929	*
1178	stk35l	1.40689	0.0652498	ns	2.108	0.0137528	*	2.55351	0.000285567	***
1179	stk39	0.934733	0.754324	ns	1.28544	0.126196	ns	1.54681	0.0991821	ns
1180	stmn4	0.422488	0.0853309	ns	0.133636	0.00739315	**	0.437177	0.170927	ns
1181	stoml3b	1.06041	0.606656	ns	1.23802	0.19808	ns	1.78786	0.00123654	**
1182	stra6	1.09457	0.380111	ns	1.04093	0.814066	ns	1.27247	0.214419	ns
1183	sts	1.30979	0.283935	ns	1.39067	0.129744	ns	1.60691	0.174153	ns
1184	sub1b	1.14024	0.166528	ns	0.660202	0.0396617	*	0.855584	0.216677	ns
1185	sult1st2	0.743542	0.34459	ns	1.46576	0.282527	ns	2.32431	0.102285	ns
1186	sult1st3	0.909061	0.763892	ns	2.39027	0.0973607	ns	2.41107	0.0664283	ns
1187	sult6b1	1.08388	0.433247	ns	1.18945	0.182608	ns	1.51153	0.0458945	*
1188	surf1	1.20924	0.0570872	ns	1.53444	0.0837557	ns	2.76048	0.0129648	*
1189	sv2ba	0.893376	0.0638196	ns	0.637292	0.00449012	**	0.618603	0.0467399	*
1190	swap70a	1.28907	0.625007	ns	1.04512	0.908212	ns	2.49809	0.118286	ns
1191	sybu	1.19681	0.403557	ns	1.43271	0.095161	ns	1.61481	0.0403248	*
1192	sycn	1.12729	0.726842	ns	1.54157	0.19093	ns	2.30298	0.00512934	**
1193	sypl2b	1.31311	0.179796	ns	1.25478	0.365679	ns	1.63323	0.0925024	ns
1194	syt5a	0.750638	0.256336	ns	0.501931	0.0720014	ns	0.597326	0.111842	ns
1195	tagln3b	1.1487	0.573514	ns	1.11467	0.536378	ns	1.77775	0.0205489	*
1196	tapbpl	0.897191	0.343845	ns	0.552256	0.000985786	***	0.764506	0.468586	ns
1197	tas1r1	1.29306	0.543513	ns	1.7957	0.0815707	ns	1.89735	0.374977	ns
1198	tat	0.792673	0.213468	ns	2.02167	0.0719629	ns	2.13253	0.00254239	**
1199	tbc1d31	1.00569	0.974299	ns	1.59876	0.0165347	*	1.67676	0.0716737	ns
1200	tbrg4	1.20341	0.285297	ns	1.54003	0.0826048	ns	1.63879	0.104038	ns
1201	tbx20	1.19153	0.0408285	*	1.12817	0.271586	ns	1.30951	0.0153746	*
1202	tbxas1	1.17573	0.281151	ns	1.06133	0.757787	ns	1.75871	0.0402012	*
1203	tcap	1.01697	0.944985	ns	0.452617	0.0355087	*	0.459831	0.0422416	*
1204	tecrl2b	0.860463	0.152518	ns	0.503569	0.0085416	**	0.355565	0.00211618	**
1205	tefa	2.27457	0.00678987	**	4.61987	0.0163835	*	3.39505	0.00525436	**
1206	TENT5A	0.626638	0.156134	ns	0.65468	0.179604	ns	0.762793	0.358023	ns
1207	tent5ab	0.425753	0.0254399	*	0.552522	0.0245728	*	0.658373	0.268373	ns
1208	terf1	1.17798	0.534798	ns	1.67165	0.313797	ns	1.78445	0.0223666	*
1209	tfcp2l1	0.992948	0.989497	ns	1.53568	0.216885	ns	2.19755	0.037654	*
1210	tfe3b	0.811091	0.64732	ns	1.22454	0.0617445	ns	1.57658	0.0285387	*
1211	tgm1	1.07179	0.668072	ns	0.932566	0.662546	ns	1.52054	0.0382667	*
1212	timm17a	1.52651	0.243975	ns	1.43976	0.309491	ns	1.64589	0.180972	ns
1213	timp4	1.47992	0.371021	ns	1.69286	0.435908	ns	2.74041	0.0937854	ns
1214	tk2	1.26508	0.345558	ns	1.56998	0.0144446	*	1.63749	0.0313171	*
1215	tlcd2	1.22676	0.605648	ns	3.1347	0.14347	ns	3.18942	0.0240058	*
1216	tlcd5b	0.776404	0.326176	ns	0.552266	0.106497	ns	0.589662	0.133501	ns
1217	tm4sf4	1.51308	0.128705	ns	1.18232	0.410483	ns	2.07536	0.0411061	*
1218	tm6sf2	1.24239	0.33389	ns	1.32487	0.240512	ns	1.65603	0.0812049	ns
1219	tm7sf2	0.894397	0.340391	ns	0.985795	0.934949	ns	1.63983	0.064087	ns
1220	TMCC1	1.27464	0.464468	ns	1.27862	0.357469	ns	1.71535	0.0862637	ns
1221	tmem106ba	1.08986	0.163864	ns	1.42824	0.140366	ns	1.59737	0.0498294	*
1222	tmem130	1.18369	0.174122	ns	1.08415	0.588968	ns	1.99069	0.0197275	*
1223	tmem176l.3a	1.0161	0.941059	ns	1.31171	0.206804	ns	1.72622	0.0602163	ns
1224	tmem177	1.09103	0.70978	ns	1.59607	0.104133	ns	1.77217	0.174365	ns
1225	tmem244	0.947226	0.833212	ns	0.40006	0.0331546	*	0.438161	0.046666	*
1226	tmem82	1.21552	0.113158	ns	1.28999	0.181628	ns	1.56813	0.00640278	**
1227	tmod1	0.602194	0.149725	ns	0.776786	0.149295	ns	0.697346	0.154367	ns
1228	tmub2	0.90835	0.850501	ns	1.54842	0.402779	ns	2.34777	0.0522154	ns
1229	tmx3a	0.81144	0.135853	ns	0.612895	0.0257721	*	0.639335	0.0721713	ns
1230	tnfrsf1b	1.08193	0.805698	ns	1.30293	0.280147	ns	1.72482	0.0598871	ns
1231	tnks1bp1	0.86158	0.25579	ns	1.13664	0.329565	ns	1.87161	0.0159624	*
1232	tor4aa	1.07994	0.576761	ns	1.50556	0.0370108	*	1.62068	0.0430314	*
1233	tph1a	0.969082	0.824589	ns	0.535221	0.0142003	*	0.801243	0.376706	ns
1234	tpmt	1.25334	0.399422	ns	1.20756	0.45277	ns	2.26572	0.0283886	*
1235	trappc2	0.929024	0.527651	ns	0.47512	0.0272081	*	0.693598	0.0706314	ns
1236	trim108	2.60784	0.609257	ns	24.7703	0.0571289	ns	24.6895	0.0457778	*
1237	trim109	0.68199	0.0236601	*	0.568685	0.0462845	*	0.420253	0.00142561	**
1238	trim35-20	0.577765	0.506904	ns	0.82718	0.792831	ns	0.00115037	0.108415	ns
1239	trim35-28	1.60802	0.0566952	ns	1.33562	0.279082	ns	2.21811	0.124956	ns
1240	trim55b	0.84137	0.333577	ns	0.676656	0.104917	ns	0.661207	0.0661316	ns
1241	trim63a	0.634082	0.0392813	*	0.572619	0.022889	*	0.748903	0.0945932	ns
1242	trit1	1.17585	0.105212	ns	1.02901	0.886742	ns	1.53169	0.0457655	*
1243	trmt11	0.942884	0.899181	ns	0.906856	0.80652	ns	1.93983	0.0557771	ns
1244	trmt12	1.05171	0.866525	ns	1.50435	0.231941	ns	1.98683	0.0284138	*
1245	trpm7	0.979109	0.880619	ns	1.14472	0.163422	ns	1.3515	0.00104672	**
1246	trps1	0.858925	0.586727	ns	0.861599	0.363668	ns	1.54461	0.0129394	*
1247	tsfm	1.09187	0.598296	ns	1.24615	0.114829	ns	1.62323	0.016819	*
1248	tsku	1.52201	0.232744	ns	1.48125	0.340378	ns	1.80834	0.102582	ns
1249	tspo	1.44667	0.021712	*	3.45368	0.00398909	**	7.37177	0.000139111	***
1250	ttc19	1.33146	0.253606	ns	1.75344	0.0187971	*	2.02466	0.0271684	*
1251	txlna	0.56556	0.31721	ns	0.449626	0.0478914	*	0.658266	0.203349	ns
1252	txnipb	0.663794	0.0357352	*	0.691852	0.0268272	*	0.877249	0.201863	ns
1253	ubb	1.31423	0.556315	ns	1.11738	0.542479	ns	1.91405	0.0273304	*
1254	ube2ia	1.03153	0.574416	ns	0.789498	0.400661	ns	0.638941	0.00735807	**
1255	ube2l3a	1.60092	0.501304	ns	1.11586	0.739594	ns	1.88682	0.122334	ns
1256	ubtd1a	1.95302	0.000467943	***	1.65137	0.0945128	ns	1.20103	0.203109	ns
1257	ubxn2a	1.60571	0.400353	ns	2.6187	0.0470546	*	3.07416	0.0108481	*
1258	uckl1b	0.926047	0.69038	ns	1.17506	0.227768	ns	1.28951	0.105853	ns
1259	ucmab	0.778948	0.261113	ns	0.732718	0.257216	ns	0.6525	0.136427	ns
1260	ucp2	1.05463	0.551482	ns	1.30036	0.0481295	*	1.85476	0.00452474	**
1261	ugt5a2	1.07653	0.633561	ns	2.03913	0.0288274	*	2.56884	0.0952393	ns
1262	umps	1.01673	0.871614	ns	0.739495	0.0607724	ns	0.797284	0.00466877	**
1263	unc119b	0.968454	0.777125	ns	1.11199	0.420603	ns	1.21419	0.337828	ns
1264	unc45b	1.01379	0.95363	ns	1.00757	0.972303	ns	1.70638	0.0500992	ns
1265	upf3a	0.511787	0.0501569	ns	0.769831	0.191448	ns	0.513236	0.0389718	*
1266	upp1	1.3107	0.0212708	*	1.60441	0.218245	ns	1.58423	0.350316	ns
1267	upp2	0.00207293	0.0815419	ns	0.273103	0.149709	ns	0.00207293	0.0815419	ns
1268	uqcc1	1.03595	0.88891	ns	1.28624	0.318839	ns	2.00613	0.0216275	*
1269	uqcc2	1.34735	0.296952	ns	1.19702	0.607742	ns	1.75498	0.0669003	ns
1270	uqcc3	1.06553	0.660031	ns	1.82296	0.0544288	ns	2.46991	0.000994797	***
1271	urod	1.15534	0.133303	ns	1.48201	0.00524997	**	2.21395	0.0168421	*
1272	ush1ga	0.851599	0.0739279	ns	0.615407	0.0161575	*	0.621509	0.0967741	ns
1273	usp21	1.92743	0.0223889	*	2.32236	0.0723029	ns	1.47262	0.0567272	ns
1274	usp28	0.984779	0.935635	ns	0.719835	0.0627465	ns	0.743589	0.0795667	ns
1275	usp30	0.625164	0.0781604	ns	0.70446	0.0935789	ns	0.910747	0.525882	ns
1276	vapb	0.86463	0.206667	ns	0.606478	0.100304	ns	0.77842	0.237955	ns
1277	vgf	0.677268	0.161011	ns	0.466984	0.0358633	*	0.677398	0.0964165	ns
1278	vgll4b	0.956408	0.374502	ns	0.690041	0.0177525	*	0.779475	0.0438129	*
1279	vil1	0.818529	0.527753	ns	0.99075	0.973524	ns	1.5104	0.130674	ns
1280	vimr2	1.33397	0.153523	ns	1.4891	0.0643527	ns	2.09097	0.0126102	*
1281	vwa10	1.06983	0.931716	ns	2.82153	0.0302574	*	1.80597	0.443756	ns
1282	vwa11	0.884563	0.262957	ns	1.37209	0.130561	ns	1.93473	0.0146859	*
1283	vwa5b1	0.789625	0.384615	ns	0.459719	0.0187866	*	0.670891	0.125606	ns
1284	wdr34	0.867189	0.508233	ns	0.620428	0.0563364	ns	0.785761	0.191608	ns
1285	wdr76	3.55288	0.0107241	*	14.0032	0.0113174	*	13.9101	0.00462744	**
1286	wdr90	1.0124	0.865839	ns	0.611896	0.0408599	*	0.801241	0.164484	ns
1287	wee1	1.28634	0.162074	ns	1.24972	0.252361	ns	1.40891	0.13345	ns
1288	wnt11f2	0.427712	0.17668	ns	0.419383	0.170203	ns	0.509912	0.280358	ns
1289	wsb2	1.62089	0.0286801	*	2.06941	0.0044372	**	1.77752	0.0551004	ns
1290	wu:fc63a07	0.627983	0.0833823	ns	0.730495	0.105902	ns	0.984187	0.940788	ns
1291	xdh	1.01285	0.723824	ns	1.17966	0.23505	ns	1.5973	0.000264826	***
1292	xpc	1.52328	0.139394	ns	4.08767	0.0292839	*	4.28153	0.0136979	*
1293	yipf1	0.956213	0.302027	ns	1.37344	0.175464	ns	1.67377	0.103285	ns
1294	yme1l1a	1.03751	0.765226	ns	1.48725	0.0103722	*	1.95578	0.00287266	**
1295	ypel2b	1.02627	0.933214	ns	1.60944	0.0339009	*	1.76666	0.0104773	*
1296	zanl	1.08916	0.553607	ns	1.69184	0.0336616	*	2.01904	0.00475579	**
1297	zfand5a	1.07291	0.433967	ns	0.62081	0.0580512	ns	0.691459	0.0351831	*
1298	zgc:100868	0.984863	0.850102	ns	1.10751	0.429244	ns	1.52244	0.0932816	ns
1299	zgc:101562	1.35692	0.460959	ns	1.79018	0.166311	ns	2.51415	0.0737087	ns
1300	zgc:103681	1.42215	0.180836	ns	1.58336	0.15873	ns	1.54576	0.0428782	*
1301	zgc:109949	0.890813	0.106269	ns	0.684857	0.0121453	*	0.542541	0.0104949	*
1302	zgc:109965	1.03052	0.834737	ns	0.612321	0.0146797	*	0.527702	0.00120928	**
1303	zgc:110045	0.885769	0.46112	ns	0.626628	0.0683017	ns	0.792783	0.186306	ns
1304	zgc:110339	1.16711	0.122851	ns	1.15025	0.107843	ns	1.57121	0.000928824	***
1305	zgc:110366	1.34998	0.165897	ns	1.39949	0.101039	ns	2.24665	0.0207228	*
1306	zgc:110410	0.877721	0.0545065	ns	0.86644	0.0556014	ns	0.573271	0.00513578	**
1307	zgc:110699	0.953072	0.881802	ns	0.964817	0.793218	ns	0.58758	0.00901928	**
1308	zgc:110789	0.964981	0.763803	ns	0.603718	0.000637041	***	0.670468	0.00125378	**
1309	zgc:111983	0.991503	0.959199	ns	1.50493	0.148932	ns	2.29147	0.0552967	ns
1310	zgc:112160	1.02528	0.912139	ns	1.61364	0.181996	ns	2.14832	0.0501557	ns
1311	zgc:112294	0.542011	0.14785	ns	0.364959	0.0780633	ns	0.538875	0.150277	ns
1312	zgc:113054	1.23605	0.0809558	ns	3.30596	0.0198256	*	6.34438	0.000147471	***
1313	zgc:113142	2.17929	0.0239608	*	1.69779	0.126416	ns	1.89608	0.0223513	*
1314	zgc:113337	0.836297	0.214939	ns	0.505203	0.00726016	**	0.659501	0.0271918	*
1315	zgc:136410	1.04651	0.577032	ns	0.683654	0.136638	ns	0.654138	0.0113919	*
1316	zgc:136439	1.33911	0.349472	ns	1.66254	0.122976	ns	1.88268	0.177241	ns
1317	zgc:136461	1.04791	0.90194	ns	1.97476	0.0767449	ns	3.10253	0.000106501	***
1318	zgc:153372	0.904754	0.461786	ns	0.7599	0.230873	ns	0.602107	0.039305	*
1319	zgc:153704	1.06616	0.80644	ns	1.1524	0.564393	ns	2.10421	0.0168933	*
1320	zgc:153896	0.85277	0.628514	ns	1.48982	0.156844	ns	1.82206	0.0483903	*
1321	zgc:153911	2.11755	0.10892	ns	2.19103	0.168699	ns	3.70823	0.084082	ns
1322	zgc:153932	0.618383	0.0707718	ns	1.31597	0.408505	ns	1.76279	0.0595695	ns
1323	zgc:153981	0.964868	0.856301	ns	1.36301	0.301728	ns	1.63504	0.0154896	*
1324	zgc:154142	0.886943	0.54877	ns	1.25956	0.21506	ns	1.60752	0.100041	ns
1325	zgc:158296	1.11886	0.351798	ns	0.756115	0.201256	ns	0.663976	0.0574995	ns
1326	zgc:158404	1.56234	0.158644	ns	1.99062	0.271596	ns	2.87652	0.0379459	*
1327	zgc:158868	1.77099	0.496633	ns	4.69338	0.0689082	ns	3.90137	0.0239526	*
1328	zgc:162184	0.970684	0.779358	ns	1.98646	0.0684279	ns	1.84322	0.0956377	ns
1329	zgc:162608	0.781136	0.306356	ns	0.626298	0.199519	ns	0.584556	0.0981242	ns
1330	zgc:162952	0.657703	0.00873487	**	0.619107	0.0479227	*	0.799709	0.352626	ns
1331	zgc:163073	1.1092	0.410011	ns	1.15069	0.458671	ns	1.5721	0.0166971	*
1332	zgc:163083	1.37861	0.12576	ns	1.63334	0.117995	ns	2.23939	0.00472868	**
1333	zgc:165423	0.930874	0.366571	ns	1.47313	0.151179	ns	1.7642	0.0232474	*
1334	zgc:171490	1.62653	0.0715242	ns	1.50466	0.412594	ns	1.46836	0.103385	ns
1335	zgc:172079	0.883634	0.637629	ns	1.15101	0.528509	ns	1.58831	0.0194796	*
1336	zgc:172341	1.45229	0.0380441	*	1.47467	0.0236359	*	2.86251	0.00386373	**
1337	zgc:173575	0.919125	0.825095	ns	0.911989	0.488407	ns	1.66645	0.0796765	ns
1338	zgc:173709	1.23391	0.737972	ns	4.85473	0.0900787	ns	2.65883	0.0864611	ns
1339	zgc:173714	11.8582	0.235628	ns	7.3794	0.0103759	*	10.5059	0.00198662	**
1340	zgc:174164	1.19448	0.00310987	**	1.06518	0.65224	ns	1.5085	0.079932	ns
1341	zgc:174275	1.28401	0.764277	ns	2.00948	0.208454	ns	2.9527	0.0201171	*
1342	zgc:174904	0.831801	0.156663	ns	0.522127	0.00575689	**	0.711813	0.0635147	ns
1343	zgc:175107	0.46483	0.0277714	*	0.620658	0.0413294	*	0.719678	0.0107583	*
1344	zgc:193593	0.39071	0.000749036	***	0.402824	0.00196752	**	0.551689	0.0466724	*
1345	zgc:56235	0.950899	0.672952	ns	1.27361	0.0925062	ns	1.58446	0.0788727	ns
1346	zgc:64065	0.905332	0.176618	ns	0.766638	0.354294	ns	0.508345	0.0132003	*
1347	zgc:65997	1.48081	0.0641404	ns	4.61704	0.0401422	*	4.49227	0.0158534	*
1348	zgc:73226	1.04696	0.795007	ns	2.66272	0.050472	ns	4.80494	0.00598362	**
1349	zgc:77112	0.799624	0.259303	ns	0.811929	0.117863	ns	0.65374	0.0429525	*
1350	zgc:92137	1.24277	0.575762	ns	1.68471	0.0416327	*	2.65911	0.00337847	**
1351	zgc:92590	1.0967	0.879907	ns	2.49572	0.353854	ns	4.56191	0.000791993	***
1352	zgc:92594	0.94545	0.775262	ns	1.42356	0.174414	ns	1.61303	0.0244954	*
1353	zgc:92749	1.51956	0.0399035	*	1.25637	0.424869	ns	1.22277	0.242904	ns
1354	zmat4a	0.76252	0.0396501	*	0.575776	0.0152928	*	0.668251	0.0124248	*
1355	zmp:0000001316	1.37098	0.201361	ns	1.99109	0.0209003	*	2.42279	0.0244035	*
1356	znf1042	0.95391	0.933777	ns	1.3034	0.299792	ns	1.98952	0.0682345	ns
1357	znf1124	0.831573	0.109218	ns	0.53973	0.00854646	**	0.788743	0.0564675	ns
1358	znf1171	1.34975	0.465851	ns	1.37343	0.181172	ns	1.91313	0.00626241	**
1359	znf362a	0.883136	0.262187	ns	0.640315	0.00465451	**	0.840639	0.0939853	ns
1360	znf395b	0.939757	0.685449	ns	0.720389	0.134284	ns	0.419255	0.0398282	*
1361	znf648	0.683069	0.215915	ns	0.635722	0.171651	ns	0.574238	0.140092	ns
1362	znf750	1.17625	0.629855	ns	1.164	0.0704198	ns	1.77224	0.0401459	*
1363	znfl1l	0.307992	0.0526074	ns	0.347939	0.0683637	ns	0.384325	0.0981238	ns
1364	zp2	0.198459	0.0887093	ns	0.259469	0.103234	ns	0.000881347	0.0716838	ns
1365	zpax4	0.867279	0.718669	ns	0.12064	0.0379419	*	0.103047	0.031073	*
