# Supplementary material for: Light-regulated microRNAs shape dynamic gene expression in the zebrafish circadian clock
Source: PLoS Genet. 2025 Jan 8;21(1):e1011545. doi: 10.1371/journal.pgen.1011545 (PMC11750094; doi:10.1371/journal.pgen.1011545)
Supplement: S8 Table — (XLSX) [file pgen.1011545.s008.xlsx]

## Sheet: Sheet1
	S8 Table. Expression profiles of light-responsive miRNAs in zebrafish larvae.
	Number	miR_name	FC(L1H/DD)	T-Test		Number	miR_name	FC(L3H/DD)	T-Test		Number	miR_name	FC(L6H/DD)	T-Test
	1	dre-miR-130a	1.22557	0.0202607	**	1	dre-miR-182-5p	1.4419	0.00788458	***	1	dre-miR-16b	1.37386	0.00551207	***
	2	dre-miR-26a-5p	1.15605	0.0238446	**	2	dre-miR-23a-3p	1.27476	0.010736	**	2	dre-miR-132-3p	1.3394	0.00619605	***
	3	dre-miR-26b	1.15605	0.0238446	**	3	dre-miR-429b	1.31335	0.0138078	**	3	dre-miR-30b	1.81892	0.00775378	***
	4	dre-miR-130c-5p	1.34977	0.049735	**	4	dre-miR-135a	3.58161	0.0233208	**	4	dre-miR-23a-3p	1.36127	0.0110303	**
	5	dre-miR-22b-3p	1.55783	0.0562027	*	5	dre-miR-132-3p	1.21403	0.0234877	**	5	dre-miR-204-5p	1.21376	0.0134186	**
	6	dre-miR-218a	1.26354	0.0744197	*	6	dre-miR-23a-3-5p	2.06802	0.0287486	**	6	dre-miR-16a	1.53128	0.0155127	**
	7	dre-miR-17a-5p	1.37275	0.0752709	*	7	dre-miR-132-5p	1.08243	0.0294397	**	7	dre-miR-730	1.20949	0.0162878	**
	8	dre-miR-301a	1.75447	0.0826752	*	8	dre-miR-23b-3p	1.21344	0.0307085	**	8	dre-miR-182-5p	1.37121	0.0187823	**
	9	dre-miR-451	1.48946	0.0909029	*	9	dre-miR-223	1.22722	0.0538544	*	9	dre-miR-223	1.44563	0.0210355	**
	10	dre-miR-34a	1.21441	0.099462	*	10	dre-miR-22b-3p	1.95252	0.0563772	*	10	dre-miR-96-5p	1.60602	0.021088	**
	11	dre-let-7h	0.700053	0.0389068	**	11	dre-miR-30b	1.34057	0.0772476	*	11	dre-miR-124-3p	1.53091	0.0237849	**
	12	dre-miR-301b-3p	0.204426	0.0443942	**	12	dre-miR-30e-3p	1.20864	0.0801921	*	12	dre-miR-30c-5p	1.36168	0.0286424	**
	13	dre-let-7j	0.583345	0.0710539	*	13	dre-miR-457a	1.58068	0.0874751	*	13	dre-miR-23b-3p	1.30863	0.0317766	**
	14	dre-miR-153b-3p	0.614448	0.0803113	*	14	dre-miR-16b	1.137	0.0900028	*	14	dre-miR-23a-3-5p	2.05575	0.0317828	**
	15	dre-miR-735-5p	0.726395	0.0846376	*	15	dre-miR-30c-5p	1.19789	0.0904729	*	15	dre-miR-22b-5p	1.40817	0.0325934	**
	16	dre-miR-132-5p	0.847141	0.0910237	*	16	dre-miR-725-3p	0.795019	0.020186	**	16	dre-miR-200c-3p	1.5062	0.0348295	**
	17	dre-miR-2185-5p	0.692041	0.0964175	*	17	dre-miR-301b-3p	0.175239	0.0308496	**	17	dre-miR-183-3p	1.43384	0.0430356	**
						18	dre-miR-2185-5p	0.645411	0.03261	**	18	dre-miR-216b	1.42659	0.0563455	*
						19	dre-miR-128-3-5p	0.602887	0.046193	**	19	dre-miR-7146-3p	2.76876	0.0566303	*
						20	dre-miR-204-3-3p	0.689125	0.0554764	*	20	dre-miR-457a	1.86461	0.0627755	*
						21	dre-miR-128-5p	0.649716	0.0574797	*	21	dre-miR-726	1.46197	0.06434	*
						22	dre-miR-455-3p	0.858592	0.0623821	*	22	dre-miR-15a-5p	1.66911	0.0681863	*
						23	dre-miR-205-5p	0.834535	0.0680312	*	23	dre-miR-135c	1.38819	0.0690923	*
						24	dre-miR-15c	0.904455	0.068199	*	24	dre-miR-17a-5p	1.40684	0.0710061	*
						25	dre-miR-193b-5p	0.767451	0.0924656	*	25	dre-miR-216a	1.26165	0.073387	*
											26	dre-miR-22b-3p	1.787	0.0765579	*
											27	dre-miR-16c-5p	1.29783	0.0767727	*
											28	dre-miR-27c-3p	1.21601	0.0798335	*
											29	dre-miR-194a	1.44475	0.0886706	*
											30	dre-miR-210-3p	1.11049	0.0887351	*
											31	dre-miR-212-3p	1.23149	0.0888973	*
											32	dre-miR-130b	1.25869	0.0890263	*
											33	dre-miR-460-5p	1.25778	0.0898322	*
											34	dre-miR-199-3-3p	1.31839	0.091586	*
											35	dre-miR-199-3p	1.31839	0.091586	*
											36	dre-miR-34c-3p	1.16534	0.0975024	*
											37	dre-miR-187	1.34125	0.0996212	*
											38	dre-miR-7a	0.588558	0.00312602	***
											39	dre-miR-92a-5p	0.87033	0.0144388	**
											40	dre-miR-725-3p	0.835994	0.015396	**
											41	dre-miR-1	0.49907	0.0245386	**
											42	dre-miR-200a-5p	0.794839	0.0250874	**
											43	dre-miR-205-5p	0.719405	0.0269937	**
											44	dre-miR-144-5p	0.561546	0.0270203	**
											45	dre-miR-301b-3p	-inf	0.031374	**
											46	dre-miR-2185-5p	0.610167	0.036326	**
											47	dre-miR-128-3-5p	0.630396	0.0385521	**
											48	dre-miR-193b-5p	0.706971	0.0399215	**
											49	dre-miR-722	0.219968	0.0579199	*
											50	dre-miR-128-5p	0.672471	0.0610508	*
											51	dre-miR-735-5p	0.875018	0.0612208	*
											52	dre-miR-135b-5p	0.83378	0.0650159	*
											53	dre-miR-725-5p	0.679611	0.0662783	*
											54	dre-miR-430a-3p	0.830902	0.067649	*
											55	dre-miR-125b-1-3p	0.728492	0.0688125	*
											56	dre-miR-92b-3p	0.60714	0.0701731	*
											57	dre-miR-128-3p	0.829767	0.0721365	*
											58	dre-miR-124-5p	0.674425	0.0784456	*
											59	dre-miR-181a-3p	0.704024	0.088393	*
											60	dre-miR-181a-2-3p	0.704024	0.088393	*
											61	dre-miR-181a-5-3p	0.732097	0.0914649	*
											62	dre-miR-181a-4-3p	0.732097	0.0914649	*
											63	dre-miR-140-3p	0.76981	0.093689	*
											64	dre-miR-190b	0.593504	0.0947855	*
											65	dre-miR-10a-3p	0.730458	0.0976028	*
											66	dre-miR-125b-2-3p	0.734655	0.0986319	*
											67	dre-miR-124-4-5p	0.865199	0.0990396	*
	Number	miR_name	FC(L1H/DD)	T-Test		FC(L3H/DD)	T-Test		FC(L6H/DD)	T-Test
	1	dre-let-7j	0.583345	0.0710539	*	0.972835	0.900076	ns	0.963102	0.806518	ns
	2	dre-miR-1	0.749896	0.242752	ns	0.730285	0.249672	ns	0.49907	0.0245386	**
	3	dre-miR-10a-3p	0.979591	0.905257	ns	0.956556	0.759252	ns	0.730458	0.0976028	*
	4	dre-miR-124-3p	1.27548	0.365482	ns	1.04335	0.826761	ns	1.53091	0.0237849	**
	5	dre-miR-124-5p	0.963577	0.788177	ns	0.846689	0.275339	ns	0.674425	0.0784456	*
	6	dre-miR-125b-1-3p	0.909418	0.506409	ns	0.905052	0.428164	ns	0.728492	0.0688125	*
	7	dre-miR-125b-2-3p	0.91059	0.448804	ns	0.911881	0.46015	ns	0.734655	0.0986319	*
	8	dre-miR-128-3-5p	0.611924	0.201527	ns	0.602887	0.046193	**	0.630396	0.0385521	**
	9	dre-miR-128-3p	0.866273	0.105409	ns	0.861192	0.102489	ns	0.829767	0.0721365	*
	10	dre-miR-128-5p	0.652101	0.15207	ns	0.649716	0.0574797	*	0.672471	0.0610508	*
	11	dre-miR-130a	1.22557	0.0202607	**	1.03911	0.682958	ns	1.18615	0.366239	ns
	12	dre-miR-130b	1.50209	0.236227	ns	1.09519	0.31878	ns	1.25869	0.0890263	*
	13	dre-miR-130c-5p	1.34977	0.049735	**	1.03345	0.892662	ns	1.12676	0.5341	ns
	14	dre-miR-132-3p	1.18266	0.2807	ns	1.21403	0.0234877	**	1.3394	0.00619605	***
	15	dre-miR-135a	1.81103	0.500847	ns	3.58161	0.0233208	**	2.66415	0.226223	ns
	16	dre-miR-135c	1.20653	0.414321	ns	1.09212	0.659786	ns	1.38819	0.0690923	*
	17	dre-miR-140-3p	0.961358	0.743453	ns	0.995285	0.970733	ns	0.76981	0.093689	*
	18	dre-miR-144-5p	0.791852	0.525974	ns	0.934694	0.574222	ns	0.561546	0.0270203	**
	19	dre-miR-15a-5p	1.77752	0.248679	ns	1.13712	0.715642	ns	1.66911	0.0681863	*
	20	dre-miR-16a	1.49119	0.3611	ns	1.25079	0.162643	ns	1.53128	0.0155127	**
	21	dre-miR-16b	1.23841	0.42136	ns	0.979132	0.919929	ns	1.37386	0.00551207	***
	22	dre-miR-16c-5p	1.13033	0.443562	ns	1.03826	0.517974	ns	1.29783	0.0767727	*
	23	dre-miR-17a-5p	1.37275	0.0752709	*	1.09653	0.597378	ns	1.40684	0.0710061	*
	24	dre-miR-181a-2-3p	0.887533	0.500455	ns	0.842764	0.252185	ns	0.704024	0.088393	*
	25	dre-miR-181a-3p	0.887533	0.500455	ns	0.842764	0.252185	ns	0.704024	0.088393	*
	26	dre-miR-181a-4-3p	0.884706	0.45773	ns	0.912519	0.487842	ns	0.732097	0.0914649	*
	27	dre-miR-181a-5-3p	0.884706	0.45773	ns	0.912519	0.487842	ns	0.732097	0.0914649	*
	28	dre-miR-182-5p	1.08122	0.816639	ns	1.4419	0.00788458	***	1.37121	0.0187823	**
	29	dre-miR-183-3p	0.964607	0.822269	ns	1.13026	0.380291	ns	1.43384	0.0430356	**
	30	dre-miR-187	1.03708	0.412598	ns	1.09807	0.33594	ns	1.34125	0.0996212	*
	31	dre-miR-190b	1.05111	0.780769	ns	1.0586	0.817228	ns	0.593504	0.0947855	*
	32	dre-miR-193b-5p	0.848843	0.264246	ns	0.767451	0.0924656	*	0.706971	0.0399215	**
	33	dre-miR-194a	0.93703	0.658306	ns	1.16894	0.147118	ns	1.44475	0.0886706	*
	34	dre-miR-199-3-3p	1.17473	0.326974	ns	1.11765	0.443147	ns	1.31839	0.091586	*
	35	dre-miR-199-3p	1.17473	0.326974	ns	1.11765	0.443147	ns	1.31839	0.091586	*
	36	dre-miR-200a-5p	0.953309	0.754646	ns	0.919371	0.223116	ns	0.794839	0.0250874	**
	37	dre-miR-200c-3p	1.1135	0.517721	ns	1.16382	0.337323	ns	1.5062	0.0348295	**
	38	dre-miR-204-3-3p	0.788087	0.22325	ns	0.689125	0.0554764	*	0.801673	0.157246	ns
	39	dre-miR-204-5p	1.19918	0.321662	ns	1.16799	0.115185	ns	1.21376	0.0134186	**
	40	dre-miR-205-5p	1.03798	0.766767	ns	0.834535	0.0680312	*	0.719405	0.0269937	**
	41	dre-miR-210-3p	1.28816	0.405395	ns	0.881442	0.401584	ns	1.11049	0.0887351	*
	42	dre-miR-212-3p	0.949206	0.902132	ns	1.06236	0.629215	ns	1.23149	0.0888973	*
	43	dre-miR-216b	1.15511	0.622441	ns	1.03907	0.846981	ns	1.42659	0.0563455	*
	44	dre-miR-2185-5p	0.692041	0.0964175	*	0.645411	0.03261	**	0.610167	0.036326	**
	45	dre-miR-223	1.32584	0.213167	ns	1.22722	0.0538544	*	1.44563	0.0210355	**
	46	dre-miR-22b-3p	1.55783	0.0562027	*	1.95252	0.0563772	*	1.787	0.0765579	*
	47	dre-miR-22b-5p	1.17247	0.709598	ns	1.07307	0.340713	ns	1.40817	0.0325934	**
	48	dre-miR-23a-3-5p	1.30467	0.741016	ns	2.06802	0.0287486	**	2.05575	0.0317828	**
	49	dre-miR-23a-3p	1.39704	0.244514	ns	1.27476	0.010736	**	1.36127	0.0110303	**
	50	dre-miR-23b-3p	1.33394	0.314296	ns	1.21344	0.0307085	**	1.30863	0.0317766	**
	51	dre-miR-27c-3p	1.03975	0.75291	ns	0.96402	0.700449	ns	1.21601	0.0798335	*
	52	dre-miR-301a	1.75447	0.0826752	*	1.25986	0.55209	ns	1.52562	0.273438	ns
	53	dre-miR-30c-5p	1.12492	0.380793	ns	1.19789	0.0904729	*	1.36168	0.0286424	**
	54	dre-miR-30e-3p	1.17432	0.290238	ns	1.20864	0.0801921	*	1.14087	0.149132	ns
	55	dre-miR-429b	1.57366	0.343362	ns	1.31335	0.0138078	**	1.66099	0.105968	ns
	56	dre-miR-430a-3p	1.19491	0.449826	ns	0.959818	0.431552	ns	0.830902	0.067649	*
	57	dre-miR-451	1.48946	0.0909029	*	1.29755	0.310402	ns	1.13093	0.561209	ns
	58	dre-miR-457a	1.61077	0.374909	ns	1.58068	0.0874751	*	1.86461	0.0627755	*
	59	dre-miR-7146-3p	2.55393	0.136585	ns	2.29502	0.163627	ns	2.76876	0.0566303	*
	60	dre-miR-722	0.753058	0.615066	ns	0.48703	0.409597	ns	0.219968	0.0579199	*
	61	dre-miR-725-3p	0.989724	0.954257	ns	0.795019	0.020186	**	0.835994	0.015396	**
	62	dre-miR-725-5p	0.858365	0.505947	ns	0.748255	0.103219	ns	0.679611	0.0662783	*
	63	dre-miR-726	0.998633	0.99599	ns	1.42269	0.141674	ns	1.46197	0.06434	*
	64	dre-miR-7a	0.773482	0.319462	ns	0.860058	0.535178	ns	0.588558	0.00312602	***
	65	dre-miR-92b-3p	0.805671	0.276143	ns	0.743999	0.153632	ns	0.60714	0.0701731	*
	66	dre-miR-96-5p	0.997407	0.992212	ns	1.00851	0.971617	ns	1.60602	0.021088	**
