# Supplementary material for: Light-regulated microRNAs shape dynamic gene expression in the zebrafish circadian clock
Source: PLoS Genet. 2025 Jan 8;21(1):e1011545. doi: 10.1371/journal.pgen.1011545 (PMC11750094; doi:10.1371/journal.pgen.1011545)
Supplement: S9 Table — (XLSX) [file pgen.1011545.s009.xlsx]

## Sheet: Sheet1
	S9 Table. Details information of light-responsive mRNA-miRNA interaction network.
	Number	mRNA Name	Interaction	miRNA Name
	1	aanat1	interacts with	dre-miR-96-5p
	2	aanat1	interacts with	dre-miR-725-3p
	3	aanat1	interacts with	dre-miR-27c-3p
	4	abcg1	interacts with	dre-miR-725-3p
	5	abcg8	interacts with	dre-miR-22b-5p
	6	abcg8	interacts with	dre-miR-182-5p
	7	abhd10a	interacts with	dre-miR-7a
	8	abhd10a	interacts with	dre-miR-17a-5p
	9	abhd10a	interacts with	dre-miR-135c
	10	abhd10a	interacts with	dre-miR-135a
	11	abhd6a	interacts with	dre-miR-7146-3p
	12	abhd6a	interacts with	dre-miR-457a
	13	abhd6a	interacts with	dre-miR-16b
	14	abhd6a	interacts with	dre-miR-16a
	15	abhd6a	interacts with	dre-miR-15a-5p
	16	abraxas1	interacts with	dre-miR-30e-3p
	17	acot17	interacts with	dre-miR-27c-3p
	18	acot17	interacts with	dre-miR-187
	19	adarb1a	interacts with	dre-miR-92b-3p
	20	adarb1a	interacts with	dre-miR-193b-5p
	21	afg3l2	interacts with	dre-miR-430a-3p
	22	afp4	interacts with	dre-miR-27c-3p
	23	afp4	interacts with	dre-miR-140-3p
	24	agmo	interacts with	dre-miR-7a
	25	agmo	interacts with	dre-miR-430a-3p
	26	ahr1b	interacts with	dre-miR-2185-5p
	27	ahsa1a	interacts with	dre-miR-194a
	28	ahsa1a	interacts with	dre-miR-124-3p
	29	aif1l	interacts with	dre-miR-725-3p
	30	aif1l	interacts with	dre-miR-30c-5p
	31	aif1l	interacts with	dre-miR-216b
	32	aif1l	interacts with	dre-miR-194a
	33	aif1l	interacts with	dre-miR-130c-5p
	34	aif1l	interacts with	dre-miR-1
	35	angel2	interacts with	dre-miR-22b-3p
	36	anxa2a	interacts with	dre-miR-22b-5p
	37	ap1ar	interacts with	dre-miR-30c-5p
	38	apodb	interacts with	dre-miR-301a
	39	apodb	interacts with	dre-miR-130b
	40	aqp7	interacts with	dre-miR-92b-3p
	41	aqp7	interacts with	dre-miR-205-5p
	42	aqp7	interacts with	dre-miR-16c-5p
	43	aqp7	interacts with	dre-miR-16b
	44	aqp7	interacts with	dre-miR-16a
	45	aqp7	interacts with	dre-miR-135c
	46	aqp7	interacts with	dre-miR-135a
	47	arg2	interacts with	dre-miR-205-5p
	48	arg2	interacts with	dre-miR-140-3p
	49	arl3l2	interacts with	dre-miR-27c-3p
	50	arl3l2	interacts with	dre-miR-128-3p
	51	arl5c	interacts with	dre-miR-30c-5p
	52	arpp19b	interacts with	dre-miR-457a
	53	arpp19b	interacts with	dre-miR-15a-5p
	54	arrdc3b	interacts with	dre-miR-430a-3p
	55	arrdc3b	interacts with	dre-miR-194a
	56	asah1b	interacts with	dre-miR-124-3p
	57	asb15a	interacts with	dre-miR-23b-3p
	58	asb15a	interacts with	dre-miR-23a-3p
	59	asb15a	interacts with	dre-miR-216b
	60	asb15a	interacts with	dre-miR-212-3p
	61	asb15a	interacts with	dre-miR-17a-5p
	62	asb15a	interacts with	dre-miR-132-3p
	63	atf5b	interacts with	dre-miR-128-3p
	64	atpv0e2	interacts with	dre-miR-23b-3p
	65	atpv0e2	interacts with	dre-miR-23a-3p
	66	b3gat1b	interacts with	dre-miR-96-5p
	67	b3gat1b	interacts with	dre-miR-726
	68	b3gat1b	interacts with	dre-miR-17a-5p
	69	b3gat1b	interacts with	dre-miR-140-3p
	70	b3gat1b	interacts with	dre-miR-1
	71	bco2a	interacts with	dre-miR-182-5p
	72	bco2a	interacts with	dre-miR-124-3p
	73	bdh2	interacts with	dre-miR-726
	74	bdh2	interacts with	dre-miR-301a
	75	bdh2	interacts with	dre-miR-130b
	76	bdh2	interacts with	dre-miR-130a
	77	bhlhe40	interacts with	dre-miR-27c-3p
	78	bhlhe40	interacts with	dre-miR-128-3p
	79	bnip3lb	interacts with	dre-miR-194a
	80	bnip4	interacts with	dre-miR-27c-3p
	81	bnip4	interacts with	dre-miR-140-3p
	82	bnip4	interacts with	dre-miR-128-3p
	83	bokb	interacts with	dre-miR-7a
	84	bokb	interacts with	dre-miR-128-5p
	85	btf3	interacts with	dre-miR-212-3p
	86	btg2	interacts with	dre-miR-140-3p
	87	c6ast3	interacts with	dre-miR-2185-5p
	88	cab39l	interacts with	dre-miR-725-3p
	89	cables1	interacts with	dre-miR-212-3p
	90	cables1	interacts with	dre-miR-132-3p
	91	camk1db	interacts with	dre-miR-205-5p
	92	camk1db	interacts with	dre-miR-17a-5p
	93	camk1db	interacts with	dre-miR-16c-5p
	94	camk1db	interacts with	dre-miR-16b
	95	camk1db	interacts with	dre-miR-16a
	96	camk1db	interacts with	dre-miR-15a-5p
	97	camk1gb	interacts with	dre-miR-92b-3p
	98	camk1gb	interacts with	dre-miR-30e-3p
	99	camk1gb	interacts with	dre-miR-301a
	100	camk1gb	interacts with	dre-miR-23a-5p
	101	camkk1b	interacts with	dre-miR-725-3p
	102	capn2l	interacts with	dre-miR-212-3p
	103	capn2l	interacts with	dre-miR-132-3p
	104	cat	interacts with	dre-miR-96-5p
	105	cbr1	interacts with	dre-miR-216b
	106	cby1	interacts with	dre-miR-16c-5p
	107	cby1	interacts with	dre-miR-16b
	108	cby1	interacts with	dre-miR-15a-5p
	109	ccny	interacts with	dre-miR-204-3-3p
	110	ccny	interacts with	dre-miR-140-3p
	111	ccr9a	interacts with	dre-miR-27c-3p
	112	ccr9a	interacts with	dre-miR-16c-5p
	113	cd99	interacts with	dre-miR-7146-3p
	114	cd99	interacts with	dre-miR-30e-3p
	115	cd99	interacts with	dre-miR-23b-3p
	116	cd99	interacts with	dre-miR-23a-3p
	117	cd99	interacts with	dre-miR-194a
	118	cdipt	interacts with	dre-miR-301a
	119	cdipt	interacts with	dre-miR-130b
	120	cdx1b	interacts with	dre-miR-30e-3p
	121	cep44	interacts with	dre-miR-27c-3p
	122	cep44	interacts with	dre-miR-182-5p
	123	cep44	interacts with	dre-miR-124-3p
	124	clrn3	interacts with	dre-miR-725-3p
	125	clrn3	interacts with	dre-miR-23b-3p
	126	clrn3	interacts with	dre-miR-23a-3p
	127	cmbl	interacts with	dre-miR-722
	128	coa3a	interacts with	dre-miR-199-3p
	129	coq5	interacts with	dre-miR-124-5p
	130	cpb1	interacts with	dre-miR-22b-5p
	131	cpb1	interacts with	dre-miR-140-3p
	132	crb3a	interacts with	dre-miR-301a
	133	cry1a	interacts with	dre-miR-204-3-3p
	134	cry1b	interacts with	dre-miR-430a-3p
	135	cry1b	interacts with	dre-miR-17a-5p
	136	cry1b	interacts with	dre-miR-140-3p
	137	cry2	interacts with	dre-miR-457a
	138	cry5	interacts with	dre-miR-30e-3p
	139	cry5	interacts with	dre-miR-223
	140	cry5	interacts with	dre-miR-17a-5p
	141	cry5	interacts with	dre-miR-124-5p
	142	cry5	interacts with	dre-miR-124-3p
	143	cryba1b	interacts with	dre-miR-182-5p
	144	cryba1b	interacts with	dre-miR-128-3p
	145	cthl	interacts with	dre-miR-457a
	146	cthl	interacts with	dre-miR-15a-5p
	147	ctrb1	interacts with	dre-miR-7a
	148	cxcr1	interacts with	dre-miR-27c-3p
	149	cxcr1	interacts with	dre-miR-23b-3p
	150	cxcr1	interacts with	dre-miR-23a-3p
	151	cxcr1	interacts with	dre-miR-193b-5p
	152	cyp24a1	interacts with	dre-miR-457a
	153	cyp24a1	interacts with	dre-miR-429b
	154	cyp24a1	interacts with	dre-miR-200c-3p
	155	cyp24a1	interacts with	dre-miR-16c-5p
	156	cyp24a1	interacts with	dre-miR-16b
	157	cyp24a1	interacts with	dre-miR-16a
	158	cyp24a1	interacts with	dre-miR-15a-5p
	159	cyp27a7	interacts with	dre-miR-725-3p
	160	cyp27a7	interacts with	dre-miR-722
	161	cyp27a7	interacts with	dre-miR-30e-3p
	162	cyp2k19	interacts with	dre-miR-7146-3p
	163	cyp2k6	interacts with	dre-miR-204-3-3p
	164	cyp2k6	interacts with	dre-miR-130b
	165	cyp2x8	interacts with	dre-miR-457a
	166	cyp2x8	interacts with	dre-miR-16c-5p
	167	cyp2x8	interacts with	dre-miR-16b
	168	cyp2x8	interacts with	dre-miR-16a
	169	cyp2x8	interacts with	dre-miR-15a-5p
	170	cyp2y3	interacts with	dre-miR-30c-5p
	171	cyp2y3	interacts with	dre-miR-130b
	172	cyp8b3	interacts with	dre-miR-457a
	173	cyp8b3	interacts with	dre-miR-27c-3p
	174	cyp8b3	interacts with	dre-miR-16b
	175	cyp8b3	interacts with	dre-miR-16a
	176	cyp8b3	interacts with	dre-miR-15a-5p
	177	dapp1	interacts with	dre-miR-223
	178	dbpb	interacts with	dre-miR-200a-5p
	179	decr2	interacts with	dre-miR-212-3p
	180	dedd1	interacts with	dre-miR-726
	181	dedd1	interacts with	dre-miR-140-3p
	182	deptor	interacts with	dre-miR-726
	183	deptor	interacts with	dre-miR-457a
	184	deptor	interacts with	dre-miR-212-3p
	185	deptor	interacts with	dre-miR-16c-5p
	186	deptor	interacts with	dre-miR-16b
	187	deptor	interacts with	dre-miR-16a
	188	deptor	interacts with	dre-miR-15a-5p
	189	deptor	interacts with	dre-miR-132-3p
	190	desi1b	interacts with	dre-miR-124-3p
	191	dhcr24	interacts with	dre-miR-23a-3p
	192	dhrs11b	interacts with	dre-miR-204-3-3p
	193	dhrs12	interacts with	dre-miR-301a
	194	dhrs12	interacts with	dre-miR-128-3p
	195	dhrs3a	interacts with	dre-miR-212-3p
	196	dhrs3a	interacts with	dre-miR-132-3p
	197	dnajb1a	interacts with	dre-miR-27c-3p
	198	dnajb1a	interacts with	dre-miR-17a-5p
	199	dnajb1b	interacts with	dre-miR-92b-3p
	200	dnajc15	interacts with	dre-miR-124-5p
	201	dpf2	interacts with	dre-miR-7a
	202	dpf2	interacts with	dre-miR-212-3p
	203	dpf2	interacts with	dre-miR-132-3p
	204	dtd1	interacts with	dre-miR-199-3p
	205	edn2	interacts with	dre-miR-722
	206	edn2	interacts with	dre-miR-199-3p
	207	eef1a1l2	interacts with	dre-miR-725-3p
	208	eef1a1l2	interacts with	dre-miR-30e-3p
	209	eef1a1l2	interacts with	dre-miR-22b-3p
	210	eef1a1l2	interacts with	dre-miR-2185-5p
	211	eef1a1l2	interacts with	dre-miR-212-3p
	212	eef1a1l2	interacts with	dre-miR-204-5p
	213	eef1a1l2	interacts with	dre-miR-187
	214	eef1a1l2	interacts with	dre-miR-132-3p
	215	eevs	interacts with	dre-miR-204-5p
	216	egr2a	interacts with	dre-miR-30c-5p
	217	egr2a	interacts with	dre-miR-22b-3p
	218	eif5a2	interacts with	dre-miR-183-3p
	219	elocb	interacts with	dre-miR-204-5p
	220	elocb	interacts with	dre-miR-140-3p
	221	elocb	interacts with	dre-miR-124-3p
	222	elovl2	interacts with	dre-miR-722
	223	elovl2	interacts with	dre-miR-130c-5p
	224	emb	interacts with	dre-miR-124-5p
	225	enosf1	interacts with	dre-miR-7146-3p
	226	enosf1	interacts with	dre-miR-135c
	227	enosf1	interacts with	dre-miR-135a
	228	enosf1	interacts with	dre-miR-128-3p
	229	ephx1	interacts with	dre-miR-22b-5p
	230	etfdh	interacts with	dre-miR-27c-3p
	231	F2RL3	interacts with	dre-miR-30c-5p
	232	F2RL3	interacts with	dre-miR-27c-3p
	233	fabp2	interacts with	dre-miR-130b
	234	fabp2	interacts with	dre-miR-128-3p
	235	fads2	interacts with	dre-miR-17a-5p
	236	fastkd1	interacts with	dre-miR-30e-3p
	237	fastkd1	interacts with	dre-miR-301a
	238	fastkd1	interacts with	dre-miR-204-5p
	239	fastkd1	interacts with	dre-miR-193b-5p
	240	fastkd1	interacts with	dre-miR-130b
	241	fastkd1	interacts with	dre-miR-130a
	242	fastkd1	interacts with	dre-miR-124-5p
	243	fbxl3l	interacts with	dre-miR-30c-5p
	244	fbxl3l	interacts with	dre-miR-182-5p
	245	fibinb	interacts with	dre-miR-190b
	246	fkbp4	interacts with	dre-miR-128-3p
	247	flad1	interacts with	dre-miR-96-5p
	248	flad1	interacts with	dre-miR-205-5p
	249	flad1	interacts with	dre-miR-140-3p
	250	flot2b	interacts with	dre-miR-429b
	251	flot2b	interacts with	dre-miR-27c-3p
	252	flot2b	interacts with	dre-miR-200c-3p
	253	flot2b	interacts with	dre-miR-132-3p
	254	flot2b	interacts with	dre-miR-124-3p
	255	folr	interacts with	dre-miR-128-3p
	256	fosab	interacts with	dre-miR-30c-5p
	257	fosb	interacts with	dre-miR-23a-3p
	258	fscn2b	interacts with	dre-miR-429b
	259	fstb	interacts with	dre-miR-7146-3p
	260	fstb	interacts with	dre-miR-204-5p
	261	ftr83	interacts with	dre-miR-27c-3p
	262	ftr83	interacts with	dre-miR-212-3p
	263	ftr83	interacts with	dre-miR-132-3p
	264	gadd45aa	interacts with	dre-miR-144-5p
	265	gadd45ba	interacts with	dre-miR-30e-3p
	266	gadd45ba	interacts with	dre-miR-16c-5p
	267	gadd45ba	interacts with	dre-miR-16b
	268	gadd45ba	interacts with	dre-miR-16a
	269	gadd45ba	interacts with	dre-miR-1
	270	glb1l	interacts with	dre-miR-722
	271	glb1l	interacts with	dre-miR-212-3p
	272	glb1l	interacts with	dre-miR-17a-5p
	273	glb1l	interacts with	dre-miR-132-3p
	274	glb1l	interacts with	dre-miR-124-5p
	275	gnat2	interacts with	dre-miR-722
	276	gpr12	interacts with	dre-miR-125b-3p
	277	grem1a	interacts with	dre-miR-27c-3p
	278	grk1b	interacts with	dre-miR-30c-5p
	279	grk7a	interacts with	dre-miR-187
	280	grtp1b	interacts with	dre-miR-144-5p
	281	gss	interacts with	dre-miR-725-3p
	282	gucy2f	interacts with	dre-miR-725-5p
	283	gucy2f	interacts with	dre-miR-187
	284	hccsb	interacts with	dre-miR-22b-3p
	285	hccsb	interacts with	dre-miR-212-3p
	286	hebp2	interacts with	dre-miR-205-5p
	287	hhipl1	interacts with	dre-miR-27c-3p
	288	higd1a	interacts with	dre-miR-722
	289	higd1a	interacts with	dre-miR-16b
	290	higd1a	interacts with	dre-miR-16a
	291	hmgcra	interacts with	dre-miR-130a
	292	hmgcs1	interacts with	dre-miR-16c-5p
	293	hmgcs1	interacts with	dre-miR-15a-5p
	294	hmgcs1	interacts with	dre-miR-130c-5p
	295	hmgcs1	interacts with	dre-miR-128-3p
	296	hmgn2	interacts with	dre-miR-22b-3p
	297	hmgn6	interacts with	dre-miR-22b-3p
	298	hmox2a	interacts with	dre-miR-194a
	299	hmox2a	interacts with	dre-miR-128-3p
	300	hoxb6b	interacts with	dre-miR-205-5p
	301	hoxb6b	interacts with	dre-miR-199-3p
	302	hsd11b1la	interacts with	dre-miR-301a
	303	hsd11b1la	interacts with	dre-miR-17a-5p
	304	hsd11b1la	interacts with	dre-miR-15a-5p
	305	hsf2	interacts with	dre-miR-1
	306	hsp70l	interacts with	dre-miR-16c-5p
	307	hsp70l	interacts with	dre-miR-16b
	308	hspe1	interacts with	dre-miR-182-5p
	309	htra4	interacts with	dre-miR-457a
	310	htra4	interacts with	dre-miR-430a-3p
	311	htra4	interacts with	dre-miR-16b
	312	htra4	interacts with	dre-miR-16a
	313	htra4	interacts with	dre-miR-15a-5p
	314	id2a	interacts with	dre-miR-205-5p
	315	idh1	interacts with	dre-miR-30e-3p
	316	idh1	interacts with	dre-miR-30c-5p
	317	idh1	interacts with	dre-miR-23b-3p
	318	idh1	interacts with	dre-miR-23a-3p
	319	impg1b	interacts with	dre-miR-457a
	320	impg1b	interacts with	dre-miR-212-3p
	321	impg1b	interacts with	dre-miR-16c-5p
	322	impg1b	interacts with	dre-miR-16b
	323	impg1b	interacts with	dre-miR-16a
	324	inpp5ka	interacts with	dre-miR-212-3p
	325	inpp5ka	interacts with	dre-miR-194a
	326	inpp5ka	interacts with	dre-miR-132-3p
	327	inpp5kb	interacts with	dre-miR-30e-3p
	328	inpp5kb	interacts with	dre-miR-223
	329	inpp5kb	interacts with	dre-miR-187
	330	inpp5kb	interacts with	dre-miR-16c-5p
	331	insb	interacts with	dre-miR-725-3p
	332	insl3	interacts with	dre-miR-430a-3p
	333	kank1b	interacts with	dre-miR-135c
	334	kank1b	interacts with	dre-miR-135a
	335	kbtbd4	interacts with	dre-miR-725-3p
	336	kbtbd4	interacts with	dre-miR-27c-3p
	337	kbtbd4	interacts with	dre-miR-205-5p
	338	kbtbd4	interacts with	dre-miR-1
	339	kcne4	interacts with	dre-miR-726
	340	kcne4	interacts with	dre-miR-27c-3p
	341	kcne4	interacts with	dre-miR-212-3p
	342	kcne4	interacts with	dre-miR-132-3p
	343	kcne4	interacts with	dre-miR-124-3p
	344	klf13	interacts with	dre-miR-130c-5p
	345	klf2a	interacts with	dre-miR-124-3p
	346	lactbl1b	interacts with	dre-miR-10a-3p
	347	lgmn	interacts with	dre-miR-301a
	348	lgmn	interacts with	dre-miR-130b
	349	lhx1a	interacts with	dre-miR-128-3p
	350	lhx4	interacts with	dre-miR-429b
	351	lhx4	interacts with	dre-miR-205-5p
	352	lhx4	interacts with	dre-miR-200c-3p
	353	lhx4	interacts with	dre-miR-130c-5p
	354	lin28a	interacts with	dre-miR-223
	355	lin28a	interacts with	dre-miR-187
	356	lin54	interacts with	dre-miR-7146-3p
	357	lin54	interacts with	dre-miR-430a-3p
	358	lin54	interacts with	dre-miR-27c-3p
	359	lin54	interacts with	dre-miR-17a-5p
	360	lin54	interacts with	dre-miR-144-5p
	361	lin54	interacts with	dre-miR-130b
	362	lin54	interacts with	dre-miR-130a
	363	lonrf1	interacts with	dre-miR-92b-3p
	364	lonrf1	interacts with	dre-miR-429b
	365	lonrf1	interacts with	dre-miR-204-5p
	366	lonrf1	interacts with	dre-miR-200c-3p
	367	lonrf1	interacts with	dre-miR-182-5p
	368	lonrf1	interacts with	dre-miR-140-3p
	369	lonrf1l	interacts with	dre-miR-125b-3p
	370	lztfl1	interacts with	dre-miR-722
	371	lztfl1	interacts with	dre-miR-457a
	372	lztfl1	interacts with	dre-miR-16c-5p
	373	lztfl1	interacts with	dre-miR-16b
	374	lztfl1	interacts with	dre-miR-16a
	375	malrd1	interacts with	dre-miR-725-3p
	376	malrd1	interacts with	dre-miR-182-5p
	377	mid1ip1a	interacts with	dre-miR-301a
	378	mid1ip1a	interacts with	dre-miR-140-3p
	379	mob1bb	interacts with	dre-miR-205-5p
	380	mrpl33	interacts with	dre-miR-204-5p
	381	msi1	interacts with	dre-miR-200a-5p
	382	msmo1	interacts with	dre-miR-430a-3p
	383	msrb1a	interacts with	dre-miR-140-3p
	384	msrb1a	interacts with	dre-miR-135c
	385	msrb1a	interacts with	dre-miR-135a
	386	msrb1a	interacts with	dre-miR-128-3p
	387	msrb1b	interacts with	dre-miR-725-5p
	388	msrb3	interacts with	dre-miR-22b-5p
	389	msrb3	interacts with	dre-miR-223
	390	msrb3	interacts with	dre-miR-125b-3p
	391	mterf2	interacts with	dre-miR-216b
	392	mvk	interacts with	dre-miR-16c-5p
	393	mvk	interacts with	dre-miR-16a
	394	mvk	interacts with	dre-miR-15a-5p
	395	myadm	interacts with	dre-miR-7146-3p
	396	myadm	interacts with	dre-miR-30c-5p
	397	myadm	interacts with	dre-miR-27c-3p
	398	myadm	interacts with	dre-miR-17a-5p
	399	mylipb	interacts with	dre-miR-722
	400	mylipb	interacts with	dre-miR-212-3p
	401	mylipb	interacts with	dre-miR-132-3p
	402	naa50	interacts with	dre-miR-124-5p
	403	nanos3	interacts with	dre-miR-17a-5p
	404	naxe	interacts with	dre-miR-124-5p
	405	nf2b	interacts with	dre-miR-124-5p
	406	nfe2l1a	interacts with	dre-miR-216b
	407	nfil3-6	interacts with	dre-miR-23b-3p
	408	nfkbiab	interacts with	dre-miR-200a-5p
	409	nfkbiab	interacts with	dre-miR-10a-3p
	410	nostrin	interacts with	dre-miR-27c-3p
	411	nphp3	interacts with	dre-miR-140-3p
	412	nphp3	interacts with	dre-miR-135a
	413	nr0b2a	interacts with	dre-miR-30c-5p
	414	nr0b2a	interacts with	dre-miR-187
	415	nr1d2a	interacts with	dre-miR-7a
	416	nr1d2a	interacts with	dre-miR-30e-3p
	417	nr1d2a	interacts with	dre-miR-301a
	418	nr1d2a	interacts with	dre-miR-193b-5p
	419	nr4a1	interacts with	dre-miR-429b
	420	nrn1b	interacts with	dre-miR-193b-5p
	421	nsdhl	interacts with	dre-miR-725-3p
	422	nsdhl	interacts with	dre-miR-430a-3p
	423	opn1sw1	interacts with	dre-miR-92b-3p
	424	osbpl1a	interacts with	dre-miR-301a
	425	osgn1	interacts with	dre-miR-2185-5p
	426	otop2	interacts with	dre-miR-30e-3p
	427	otop2	interacts with	dre-miR-194a
	428	pard3aa	interacts with	dre-miR-7a
	429	parla	interacts with	dre-miR-124-5p
	430	pcdh8	interacts with	dre-miR-194a
	431	pcdh8	interacts with	dre-miR-187
	432	pcdh8	interacts with	dre-miR-15a-5p
	433	pcgf6	interacts with	dre-miR-212-3p
	434	pcgf6	interacts with	dre-miR-132-3p
	435	pde6ga	interacts with	dre-miR-2185-5p
	436	pde6gb	interacts with	dre-miR-725-3p
	437	pde6gb	interacts with	dre-miR-16c-5p
	438	pfkfb4b	interacts with	dre-miR-722
	439	pfkfb4b	interacts with	dre-miR-30c-5p
	440	phospho2	interacts with	dre-miR-204-5p
	441	phyh	interacts with	dre-miR-23b-3p
	442	phyh	interacts with	dre-miR-23a-3p
	443	phyh	interacts with	dre-miR-17a-5p
	444	phyh	interacts with	dre-miR-140-3p
	445	pipox	interacts with	dre-miR-130c-5p
	446	plekhb1	interacts with	dre-miR-725-3p
	447	plekhb1	interacts with	dre-miR-27c-3p
	448	plekhb1	interacts with	dre-miR-200a-5p
	449	plekhb1	interacts with	dre-miR-16c-5p
	450	plekhb1	interacts with	dre-miR-16b
	451	plekhb1	interacts with	dre-miR-16a
	452	plekhb1	interacts with	dre-miR-15a-5p
	453	plekhb1	interacts with	dre-miR-1
	454	pmp22b	interacts with	dre-miR-725-3p
	455	pmp22b	interacts with	dre-miR-30e-3p
	456	pmp22b	interacts with	dre-miR-27c-3p
	457	pmp22b	interacts with	dre-miR-212-3p
	458	pmp22b	interacts with	dre-miR-205-5p
	459	pmp22b	interacts with	dre-miR-190b
	460	pmp22b	interacts with	dre-miR-132-3p
	461	pnp4a	interacts with	dre-miR-2185-5p
	462	pnp4a	interacts with	dre-miR-212-3p
	463	pnp4a	interacts with	dre-miR-190b
	464	pnp4a	interacts with	dre-miR-124-3p
	465	pnpo	interacts with	dre-miR-7146-3p
	466	pnpo	interacts with	dre-miR-23b-3p
	467	pnpo	interacts with	dre-miR-23a-3p
	468	pof1b	interacts with	dre-miR-430a-3p
	469	pof1b	interacts with	dre-miR-199-3p
	470	pof1b	interacts with	dre-miR-187
	471	pof1b	interacts with	dre-miR-124-3p
	472	ppat	interacts with	dre-miR-15a-5p
	473	ppat	interacts with	dre-miR-1
	474	ppm1na	interacts with	dre-miR-430a-3p
	475	ppm1na	interacts with	dre-miR-216b
	476	ppox	interacts with	dre-miR-725-3p
	477	ppp1r3da	interacts with	dre-miR-124-3p
	478	prdx1	interacts with	dre-miR-15a-5p
	479	prdx1	interacts with	dre-miR-144-5p
	480	prodhb	interacts with	dre-miR-199-3p
	481	prph2a	interacts with	dre-miR-726
	482	prph2a	interacts with	dre-miR-22b-5p
	483	prph2a	interacts with	dre-miR-22b-3p
	484	prph2a	interacts with	dre-miR-200a-5p
	485	prph2b	interacts with	dre-miR-125b-3p
	486	prr14	interacts with	dre-miR-430a-3p
	487	prr14	interacts with	dre-miR-194a
	488	prr15lb	interacts with	dre-miR-22b-5p
	489	prr15lb	interacts with	dre-miR-187
	490	prr15lb	interacts with	dre-miR-130c-5p
	491	prr15lb	interacts with	dre-miR-124-3p
	492	ptgesl	interacts with	dre-miR-23b-3p
	493	ptgesl	interacts with	dre-miR-23a-3p
	494	ptgesl	interacts with	dre-miR-2185-5p
	495	ptpn2a	interacts with	dre-miR-30c-5p
	496	pyroxd2	interacts with	dre-miR-212-3p
	497	rab3aa	interacts with	dre-miR-725-5p
	498	rab3aa	interacts with	dre-miR-194a
	499	rab3aa	interacts with	dre-miR-124-3p
	500	rab3b	interacts with	dre-miR-16c-5p
	501	rab3b	interacts with	dre-miR-16b
	502	rab3b	interacts with	dre-miR-16a
	503	rabif	interacts with	dre-miR-30e-3p
	504	rad51b	interacts with	dre-miR-2185-5p
	505	rad51b	interacts with	dre-miR-181a-3p
	506	rad54l2	interacts with	dre-miR-23b-3p
	507	rad54l2	interacts with	dre-miR-23a-3p
	508	rad54l2	interacts with	dre-miR-223
	509	rad54l2	interacts with	dre-miR-212-3p
	510	rad54l2	interacts with	dre-miR-200c-3p
	511	rad54l2	interacts with	dre-miR-132-3p
	512	rbp4l	interacts with	dre-miR-725-3p
	513	rdh5	interacts with	dre-miR-96-5p
	514	rdh5	interacts with	dre-miR-27c-3p
	515	rdh5	interacts with	dre-miR-128-3p
	516	rhcga	interacts with	dre-miR-204-3-3p
	517	rnd1b	interacts with	dre-miR-30e-3p
	518	rnd1b	interacts with	dre-miR-23b-3p
	519	rnd1b	interacts with	dre-miR-128-3p
	520	rpl37	interacts with	dre-miR-725-5p
	521	rpl37	interacts with	dre-miR-200a-5p
	522	rpl37	interacts with	dre-miR-187
	523	rpl37	interacts with	dre-miR-15a-5p
	524	rpl37	interacts with	dre-miR-140-3p
	525	rtkn2a	interacts with	dre-miR-430a-3p
	526	rtkn2a	interacts with	dre-miR-17a-5p
	527	rtkn2a	interacts with	dre-miR-140-3p
	528	s100w	interacts with	dre-miR-190b
	529	samd7	interacts with	dre-miR-212-3p
	530	samd7	interacts with	dre-miR-132-3p
	531	scarb1	interacts with	dre-miR-725-3p
	532	scarb1	interacts with	dre-miR-7146-3p
	533	scarb1	interacts with	dre-miR-30e-3p
	534	scarb1	interacts with	dre-miR-23b-3p
	535	scarb1	interacts with	dre-miR-23a-3p
	536	scarb1	interacts with	dre-miR-190b
	537	scarb1	interacts with	dre-miR-124-5p
	538	scarb1	interacts with	dre-miR-1
	539	scg5	interacts with	dre-miR-205-5p
	540	scrt2	interacts with	dre-miR-429b
	541	scrt2	interacts with	dre-miR-200c-3p
	542	scrt2	interacts with	dre-miR-16c-5p
	543	sdhaf2	interacts with	dre-miR-7146-3p
	544	selenoj	interacts with	dre-miR-212-3p
	545	selenoj	interacts with	dre-miR-132-3p
	546	selenoo1	interacts with	dre-miR-30c-5p
	547	selenou1b	interacts with	dre-miR-205-5p
	548	serpinh1b	interacts with	dre-miR-7146-3p
	549	serpinh1b	interacts with	dre-miR-30c-5p
	550	serpinh1b	interacts with	dre-miR-23a-5p
	551	sfmbt1	interacts with	dre-miR-722
	552	sfmbt1	interacts with	dre-miR-30e-3p
	553	sgpl1	interacts with	dre-miR-722
	554	sik2b	interacts with	dre-miR-726
	555	sik2b	interacts with	dre-miR-30e-3p
	556	sik2b	interacts with	dre-miR-212-3p
	557	sik2b	interacts with	dre-miR-144-5p
	558	sik2b	interacts with	dre-miR-135c
	559	sik2b	interacts with	dre-miR-124-3p
	560	sirt7	interacts with	dre-miR-7146-3p
	561	sirt7	interacts with	dre-miR-17a-5p
	562	sirt7	interacts with	dre-miR-124-5p
	563	six7	interacts with	dre-miR-96-5p
	564	six7	interacts with	dre-miR-23b-3p
	565	six7	interacts with	dre-miR-23a-3p
	566	six7	interacts with	dre-miR-200c-3p
	567	six7	interacts with	dre-miR-16c-5p
	568	six7	interacts with	dre-miR-16b
	569	six7	interacts with	dre-miR-16a
	570	six7	interacts with	dre-miR-130c-5p
	571	slc13a1	interacts with	dre-miR-430a-3p
	572	slc15a1b	interacts with	dre-miR-212-3p
	573	slc15a1b	interacts with	dre-miR-132-3p
	574	slc17a6b	interacts with	dre-miR-194a
	575	slc24a2	interacts with	dre-miR-17a-5p
	576	slc24a2	interacts with	dre-miR-128-5p
	577	slc25a40	interacts with	dre-miR-96-5p
	578	slc25a40	interacts with	dre-miR-216b
	579	slc25a40	interacts with	dre-miR-128-3p
	580	slc2a11l	interacts with	dre-miR-130c-5p
	581	slc2a6	interacts with	dre-miR-96-5p
	582	slc2a6	interacts with	dre-miR-429b
	583	slc2a6	interacts with	dre-miR-27c-3p
	584	slc34a2a	interacts with	dre-miR-124-3p
	585	SLC35G1	interacts with	dre-miR-204-5p
	586	SLC35G1	interacts with	dre-miR-200c-3p
	587	slc46a3	interacts with	dre-miR-17a-5p
	588	slc5a1	interacts with	dre-miR-429b
	589	slc7a2	interacts with	dre-miR-27c-3p
	590	slc7a2	interacts with	dre-miR-204-5p
	591	slc7a2	interacts with	dre-miR-124-3p
	592	slc9b2	interacts with	dre-miR-726
	593	slc9b2	interacts with	dre-miR-301a
	594	slc9b2	interacts with	dre-miR-130b
	595	slc9b2	interacts with	dre-miR-130a
	596	smcr8b	interacts with	dre-miR-430a-3p
	597	soul5	interacts with	dre-miR-204-3-3p
	598	sp8a	interacts with	dre-miR-430a-3p
	599	sp8a	interacts with	dre-miR-212-3p
	600	sp8a	interacts with	dre-miR-17a-5p
	601	spryd7b	interacts with	dre-miR-301a
	602	spryd7b	interacts with	dre-miR-130b
	603	spryd7b	interacts with	dre-miR-1
	604	sqlea	interacts with	dre-miR-204-5p
	605	srd5a1	interacts with	dre-miR-140-3p
	606	stam	interacts with	dre-miR-17a-5p
	607	stam	interacts with	dre-miR-132-3p
	608	stk35	interacts with	dre-miR-7146-3p
	609	stmn4	interacts with	dre-miR-92b-3p
	610	stra6	interacts with	dre-miR-205-5p
	611	sult1st2	interacts with	dre-miR-140-3p
	612	sult1st3	interacts with	dre-miR-27c-3p
	613	sult1st3	interacts with	dre-miR-128-3p
	614	sv2ba	interacts with	dre-miR-722
	615	sv2ba	interacts with	dre-miR-212-3p
	616	sv2ba	interacts with	dre-miR-132-3p
	617	sybu	interacts with	dre-miR-725-3p
	618	sybu	interacts with	dre-miR-7146-3p
	619	sybu	interacts with	dre-miR-430a-3p
	620	sybu	interacts with	dre-miR-301a
	621	sybu	interacts with	dre-miR-190b
	622	sybu	interacts with	dre-miR-130b
	623	sypl2b	interacts with	dre-miR-457a
	624	sypl2b	interacts with	dre-miR-429b
	625	sypl2b	interacts with	dre-miR-23a-3p
	626	sypl2b	interacts with	dre-miR-200c-3p
	627	sypl2b	interacts with	dre-miR-16c-5p
	628	sypl2b	interacts with	dre-miR-16a
	629	sypl2b	interacts with	dre-miR-15a-5p
	630	sypl2b	interacts with	dre-miR-124-3p
	631	tagln3b	interacts with	dre-miR-7146-3p
	632	tagln3b	interacts with	dre-miR-430a-3p
	633	tagln3b	interacts with	dre-miR-216b
	634	tagln3b	interacts with	dre-miR-182-5p
	635	tagln3b	interacts with	dre-miR-181a-3p
	636	tagln3b	interacts with	dre-miR-124-3p
	637	tbrg4	interacts with	dre-miR-725-3p
	638	tcap	interacts with	dre-miR-301a
	639	tcap	interacts with	dre-miR-17a-5p
	640	tefa	interacts with	dre-miR-30c-5p
	641	tefa	interacts with	dre-miR-190b
	642	tent5ab	interacts with	dre-miR-30e-3p
	643	tent5ab	interacts with	dre-miR-22b-3p
	644	tent5ab	interacts with	dre-miR-130c-5p
	645	tent5ab	interacts with	dre-miR-124-3p
	646	terf1	interacts with	dre-miR-204-5p
	647	tfcp2l1	interacts with	dre-miR-132-3p
	648	tfcp2l1	interacts with	dre-miR-124-3p
	649	tk2	interacts with	dre-miR-27c-3p
	650	tm4sf4	interacts with	dre-miR-205-5p
	651	tmem130	interacts with	dre-miR-17a-5p
	652	tmem130	interacts with	dre-miR-130c-5p
	653	tmem177	interacts with	dre-miR-216b
	654	tnfrsf1b	interacts with	dre-miR-22b-5p
	655	tnfrsf1b	interacts with	dre-miR-125b-3p
	656	tor4aa	interacts with	dre-miR-725-3p
	657	trappc2	interacts with	dre-miR-2185-5p
	658	trit1	interacts with	dre-miR-204-3-3p
	659	trit1	interacts with	dre-miR-140-3p
	660	trmt12	interacts with	dre-miR-27c-3p
	661	tsku	interacts with	dre-miR-96-5p
	662	tsku	interacts with	dre-miR-301a
	663	tsku	interacts with	dre-miR-17a-5p
	664	tsku	interacts with	dre-miR-130b
	665	tsku	interacts with	dre-miR-130a
	666	tsku	interacts with	dre-miR-124-3p
	667	tube1	interacts with	dre-miR-140-3p
	668	txlna	interacts with	dre-miR-212-3p
	669	txlna	interacts with	dre-miR-132-3p
	670	ube2ia	interacts with	dre-miR-429b
	671	ube2ia	interacts with	dre-miR-200c-3p
	672	ube2l3a	interacts with	dre-miR-301a
	673	ube2l3a	interacts with	dre-miR-130b
	674	ube2l3a	interacts with	dre-miR-130a
	675	unc119b	interacts with	dre-miR-30e-3p
	676	unc119b	interacts with	dre-miR-23a-3p
	677	unc119b	interacts with	dre-miR-140-3p
	678	unc119b	interacts with	dre-miR-130c-5p
	679	unc45b	interacts with	dre-miR-722
	680	unc45b	interacts with	dre-miR-2185-5p
	681	ush1ga	interacts with	dre-miR-725-3p
	682	ush1ga	interacts with	dre-miR-451
	683	ush1ga	interacts with	dre-miR-30e-3p
	684	ush1ga	interacts with	dre-miR-204-5p
	685	ush1ga	interacts with	dre-miR-181a-3p
	686	ush1ga	interacts with	dre-miR-16c-5p
	687	ush1ga	interacts with	dre-miR-16b
	688	ush1ga	interacts with	dre-miR-16a
	689	ush1ga	interacts with	dre-miR-15a-5p
	690	usp21	interacts with	dre-miR-16c-5p
	691	usp21	interacts with	dre-miR-16b
	692	usp21	interacts with	dre-miR-16a
	693	usp21	interacts with	dre-miR-15a-5p
	694	usp37	interacts with	dre-miR-92b-3p
	695	usp37	interacts with	dre-miR-301a
	696	usp37	interacts with	dre-miR-22b-5p
	697	usp37	interacts with	dre-miR-194a
	698	vgll4b	interacts with	dre-miR-457a
	699	vgll4b	interacts with	dre-miR-301a
	700	vgll4b	interacts with	dre-miR-2185-5p
	701	vgll4b	interacts with	dre-miR-16c-5p
	702	vgll4b	interacts with	dre-miR-16b
	703	vgll4b	interacts with	dre-miR-16a
	704	vgll4b	interacts with	dre-miR-130b
	705	vgll4b	interacts with	dre-miR-130a
	706	vgll4b	interacts with	dre-miR-124-5p
	707	vil1	interacts with	dre-miR-726
	708	vil1	interacts with	dre-miR-30c-5p
	709	vil1	interacts with	dre-miR-216b
	710	vil1	interacts with	dre-miR-212-3p
	711	vil1	interacts with	dre-miR-200a-5p
	712	wdr34	interacts with	dre-miR-23a-5p
	713	wee1	interacts with	dre-miR-457a
	714	wee1	interacts with	dre-miR-16c-5p
	715	wee1	interacts with	dre-miR-16b
	716	wee1	interacts with	dre-miR-16a
	717	wee1	interacts with	dre-miR-15a-5p
	718	yipf1	interacts with	dre-miR-430a-3p
	719	yipf1	interacts with	dre-miR-212-3p
	720	yipf1	interacts with	dre-miR-194a
	721	yipf1	interacts with	dre-miR-17a-5p
	722	yipf1	interacts with	dre-miR-132-3p
	723	yipf1	interacts with	dre-miR-130c-5p
	724	zfand5a	interacts with	dre-miR-96-5p
	725	zfand5a	interacts with	dre-miR-27c-3p
	726	zgc:100868	interacts with	dre-miR-429b
	727	zgc:100868	interacts with	dre-miR-2185-5p
	728	zgc:100868	interacts with	dre-miR-205-5p
	729	zgc:101562	interacts with	dre-miR-124-3p
	730	zgc:110366	interacts with	dre-miR-451
	731	zgc:110366	interacts with	dre-miR-124-3p
	732	zgc:110789	interacts with	dre-miR-722
	733	zgc:112160	interacts with	dre-miR-725-3p
	734	zgc:112294	interacts with	dre-miR-190b
	735	zgc:112294	interacts with	dre-miR-16c-5p
	736	zgc:113337	interacts with	dre-miR-10a-3p
	737	zgc:153372	interacts with	dre-miR-27c-3p
	738	zgc:153372	interacts with	dre-miR-22b-3p
	739	zgc:153372	interacts with	dre-miR-193b-5p
	740	zgc:153372	interacts with	dre-miR-144-5p
	741	zgc:153896	interacts with	dre-miR-23b-3p
	742	zgc:153896	interacts with	dre-miR-23a-3p
	743	zgc:162952	interacts with	dre-miR-199-3p
	744	zgc:163073	interacts with	dre-miR-30e-3p
	745	zgc:172079	interacts with	dre-miR-722
	746	zgc:172079	interacts with	dre-miR-2185-5p
	747	zgc:172079	interacts with	dre-miR-181a-3p
	748	zgc:172079	interacts with	dre-miR-130c-5p
	749	zgc:172341	interacts with	dre-miR-205-5p
	750	zgc:172341	interacts with	dre-miR-124-3p
	751	zgc:193593	interacts with	dre-miR-16c-5p
	752	zgc:56235	interacts with	dre-miR-7146-3p
	753	zgc:56235	interacts with	dre-miR-457a
	754	zgc:56235	interacts with	dre-miR-430a-3p
	755	zgc:56235	interacts with	dre-miR-30e-3p
	756	zgc:56235	interacts with	dre-miR-27c-3p
	757	zgc:56235	interacts with	dre-miR-16c-5p
	758	zgc:56235	interacts with	dre-miR-16b
	759	zgc:56235	interacts with	dre-miR-16a
	760	zgc:56235	interacts with	dre-miR-15a-5p
	761	zgc:64065	interacts with	dre-miR-92b-3p
	762	zgc:64065	interacts with	dre-miR-194a
	763	zgc:65997	interacts with	dre-miR-212-3p
	764	zgc:77112	interacts with	dre-miR-725-3p
	765	zgc:77112	interacts with	dre-miR-722
	766	zgc:77112	interacts with	dre-miR-430a-3p
	767	zgc:77112	interacts with	dre-miR-23b-3p
	768	zgc:77112	interacts with	dre-miR-23a-3p
	769	zgc:77112	interacts with	dre-miR-17a-5p
	770	zgc:92630	interacts with	dre-miR-212-3p
	771	zgc:92630	interacts with	dre-miR-132-3p
	772	znf362a	interacts with	dre-miR-96-5p
	773	znf362a	interacts with	dre-miR-30e-3p
	774	znf362a	interacts with	dre-miR-22b-3p
	775	znf362a	interacts with	dre-miR-1
	776	znf750	interacts with	dre-miR-726
